# Supplementary material for: Comparison of in silico predicted Mycobacterium tuberculosis spoligotypes and lineages from whole genome sequencing data
Source: Sci Rep. 2023 Jul 13;13:11368. doi: 10.1038/s41598-023-38384-3 (PMC10345134; doi:10.1038/s41598-023-38384-3)
Supplement: Supplementary file 2 — Supplementary Information 2. [file 41598_2023_38384_MOESM2_ESM.xlsx]

## Sheet: supp_table_1
Family	Spoligotype	Lineage	SIT	N
Beijing	111111111	lineage2.2.1	1	5656
T1	1.11111e+42	lineage4.8	53	992
CAS1-Delhi	1.11e+42	lineage3	26	973
T1	1.11111e+42	lineage4.1.2.1	53	647
Beijing	111111111	lineage2.2.1.1	1	632
CAS1-Kili	1.11e+42	lineage3.1.1	21	509
LAM3	1.11111e+42	lineage4.3.2.1	33	442
LAM11-ZWE	1.11111e+42	lineage4.3.4.2.1	59	427
Beijing	111111111	lineage2.2.2	1	371
EAI2-Manila	1.10111e+42	lineage1.2.1.2.1	19	340
S	1.11111e+42	lineage4.4.1.1	34	318
H1	1.11111e+42	lineage4.1.2.1	47	300
EAI3-IND	1.00111e+42	lineage1.1.2	11	247
H2	1e+18	lineage4.1.2.1.1	2	234
LAM9	1.11111e+42	lineage4.3.4.2	42	204
X2	1.11111e+42	lineage4.1.1.1	137	203
CAS1-Delhi	1.11e+42	lineage3	25	201
EAI4-VNM	1.11111e+42	lineage1.1.1.1	139	193
LAM4	1.11111e+42	lineage4.3.3	60	183
T4-CEU1	1.11111e+42	lineage4.1.2	39	175
LAM1	1.10111e+42	lineage4.3.4.1	20	174
LAM3	1.11111e+42	lineage4.3.2	33	171
LAM3	1.11111e+42	lineage4.3.2.1	719	168
LAM9	1.11111e+42	lineage4.3.3	42	166
S	1.11111e+42	lineage4.4.1.1.1	34	166
X3	1.11e+42	lineage4.1.1.3	92	158
Ural-1	1.11111e+42	lineage4.2.1	262	156
EAI1-SOM	1.11111e+42	lineage1.2.2.2	48	155
Ural-1	1.11111e+42	lineage4.2.1.1	35	149
X1	1.11111e+42	lineage4.1.1.3.1	119	143
T1	1.11111e+42	lineage4.5	53	137
X1	1.11111e+42	lineage4.1.1.3	119	132
EAI2-Nonthaburi	1.10111e+42	lineage1.2.1.2.1	89	124
Cameroon	1.11111e+42	lineage4.6.2.2	61	120
EAI6-BGD1	1.11e+42	lineage1.1.3.2	129	118
LAM1	1.10111e+42	lineage4.3.4.2	20	117
LAM	1.11111e+42	lineage4.3.3	1355	116
T5	1.11111e+42	lineage4.8.2	44	103
Beijing	111110111	lineage2.2.1	190	100
Unknown	1.11111e+18	lineage4.4.1.1	4	97
T	1.11111e+42	lineage4.1.2	73	94
LAM	1.11111e+42	lineage4.3.2.1	1624	91
LAM11-ZWE	1.01111e+42	lineage4.3.4.2.1	2265	90
T1	1.11111e+42	lineage4.8.1	53	90
LAM11-ZWE	1.11111e+42	lineage4.3.4.2.1	811	88
T1	1.11111e+42	lineage4.9	53	88
Beijing	1111111	lineage2.2.1	269	87
T5	1.11111e+42	lineage4.4.1.2	214	87
H1	1.11111e+42	lineage4.1.2.1	62	86
T1	1.11111e+42	lineage4.1.2	53	84
BOV_3	1.101e+42	bovis	479	83
T2	1.11111e+42	lineage4.6.1.2	52	79
LAM-RUS	1.11111e+42	lineage4.3.3	254	74
S	1.11111e+42	lineage4.4.1.1	1577	72
T3-ETH	1.11111e+42	lineage4.2.2.2	149	70
Ural-2	1.01111e+42	lineage4.5	127	69
LAM5	1.11111e+42	lineage4.3.4.2	93	68
LAM11-ZWE	1.11111e+42	lineage4.3.4.2.1	815	67
T1	1.11111e+42	lineage4.9.1	53	67
CAS1-Delhi	1.11e+42	lineage3	1092	67
LAM6	1.11111e+42	lineage4.3.3	64	66
T1	1.11111e+42	lineage4.8	501	66
T1	1.11111e+42	lineage4.2.2	53	64
T2	1.11111e+42	lineage4.8	52	64
T2	1.11111e+42	lineage4.4.2	52	64
CAS2	1.11e+42	lineage3.1.2.1	288	62
EAI5	1.11111e+42	lineage1.1.1	236	62
S	1.11111e+42	lineage4.4.1.1	71	61
EAI5	1.11111e+42	lineage1.1.1	256	61
T1	1.11111e+42	lineage4.4.2	53	60
CAS1-Delhi	1.11e+42	lineage3.1.2	26	60
Unknown	1.11111e+42	lineage4.7	144	59
LAM4	1.11111e+42	lineage4.3.4.2	1106	59
T5	1.11111e+42	lineage4.7	44	59
Manu3	1.11e+42	lineage3.1.3	1950	59
LAM2	1.10111e+42	lineage4.3.4.1	17	58
CAS1-Delhi	1.11e+42	lineage3	357	56
T1	1.11111e+42	lineage4	53	54
T1	1.11111e+42	lineage4.2.2.2	53	53
Beijing	11111111	lineage2.2.1	796	53
Turkey	1.11111e+42	lineage4.2.2.1	41	52
EAI2-Manila	1.10111e+42	lineage1.2.1.2	19	52
T3	1.11111e+42	lineage4.8	37	52
BOV_3	1.101e+42	bovis	1158	49
X1	1.11111e+42	lineage4.1.1.2	119	48
T1	1.11111e+42	lineage4.1.3	53	48
T1	1.11111e+42	lineage4.7	53	48
EAI5	1.00111e+42	lineage1.1.2	126	45
Unknown	1.11111e+42	lineage4.3.2	106	45
LAM-RUS	1.11111e+42	lineage4.3.3	264	41
X2	1.10001e+42	lineage4.1.1.1	478	40
Unknown	1.11111e+42	lineage4.3.3	222	40
LAM9	1.11111e+42	lineage4.3.1	42	39
T4	1.11111e+42	lineage4.8	40	39
Manu_ancestor	1.11111e+42	lineage2.1	523	38
EAI1-SOM	1.11101e+42	lineage1.2.2.1	806	38
Unknown	1.11111e+42	lineage4.1.2.1	46	38
CAS	1.11e+42	lineage3.1.2.2	486	37
H2	1e+18	lineage4.1.2.1	2	37
T4-CEU1	1.11e+42	lineage4.1.2	1258	36
T2	1.11111e+42	lineage4.1.2.1	52	36
CAS	1.11e+42	lineage3	1789	36
T1	1.11111e+42	lineage4.1.1.3.1	3249	36
CAS	1.11e+42	lineage3	203	35
Beijing	101111111	lineage2.2.1	621	35
T1	1.11111e+42	lineage4.1.1.3	219	34
CAS1-Delhi	1.11e+42	lineage3	485	34
T1	1.11111e+42	lineage4.1.2	65	34
BOV_2	1.1011e+42	bovis	683	33
Beijing	1111111	lineage2.2.2	269	33
T1	1.11111e+42	lineage4.1.2.1	Orphan	33
T2-Uganda	1.10011e+42	lineage4.6.1.1	420	32
H3	1.11111e+42	lineage4.5	50	32
EAI6-BGD1	1.11111e+42	lineage1.1.3.1	292	31
LAM	1.11111e+42	lineage4.3.3	1710	31
Beijing	111111111	lineage2.2.1.2	1	31
Turkey	1.11111e+42	lineage4.2.2.1	1261	30
X3	1.11e+42	lineage4.1.1	91	30
EAI3-IND	1.00111e+42	lineage1.1.2	355	29
CAS1-Delhi	1.11e+42	lineage3	1199	28
LAM11-ZWE	1.11111e+42	lineage4.3.4.2.1	1873	28
LAM9	1.11111e+42	lineage4.3.1.1	42	28
Unknown	1.11111e+42	lineage2.1	623	28
T1	1.11111e+38	lineage4	284	28
AFRI_1	1.11111e+42	lineage6.3.1	326	27
EAI5	1e+42	lineage1.1.2	8	27
BOV_1	1.10111e+42	bovis	482	26
H1	1.11111e+40	lineage4.1.2.1	1586	26
EAI1-SOM	1.11111e+42	lineage1.1.1	48	26
LAM11-ZWE	1.11111e+39	lineage4.3.4.2.1	1468	26
Ethiopian	1.11e+42	lineage7	910	25
Unknown	1.11111e+42	lineage4.1.4	450	25
CAS1-Delhi	1.11e+42	lineage3	142	24
LAM4	1.11111e+42	lineage4.3.4.2	60	24
Beijing	111111	lineage2.2.1	250	23
AFRI_2	1.11111e+42	lineage5.1.1	331	23
EAI4-VNM	1.11111e+42	lineage1.1.1.1	564	23
EAI8-MDG	1.00111e+42	lineage1.1.2	10	23
T1-RUS2	1.11111e+42	lineage4.8	280	22
LAM3	1.11111e+42	lineage4.3.2	130	22
EAI5	1.11111e+42	lineage1.2.2.2	138	22
T1	1.01111e+42	lineage4.5	334	22
AFRI_2	1.01111e+42	lineage5.1.1	319	22
T	1.11111e+42	lineage4.4.1.2	102	21
T5-Madrid2	1.11111e+42	lineage4.7	58	21
T3	1.11111e+42	lineage4.1.2.1	37	21
Unknown	1.11111e+42	lineage4.8	602	20
LAM11-ZWE	1.11111e+41	lineage4.3.4.2.1	2173	20
EAI5	1.00111e+42	lineage1.1.2	340	20
T1	1.11111e+42	lineage4.8.3	520	20
EAI5	1.11111e+42	lineage1.1.1.1	236	19
T1	1.1111e+42	lineage4.1.2.1	1122	19
X2	1.11111e+42	lineage4.1.1.1	2180	19
CAS1-Delhi	1.11e+42	lineage3	429	19
H3	1.11111e+42	lineage4.3.3	3001	18
T	1.11111e+42	lineage4.8	2025	18
Unknown	1.11111e+18	lineage4.3.3	4	18
LAM9	1.11111e+42	lineage4.9	42	17
EAI6-BGD1	1.11111e+42	lineage1.1.3	1375	17
T3	1.11111e+42	lineage4.8	Orphan	17
CAS2	1.11e+42	lineage3.1.2	288	17
LAM11-ZWE	1.11111e+42	lineage4.3.4.2.1	1549	17
T1	1.11101e+42	lineage4.7	154	17
LAM11-ZWE	1.11111e+39	lineage4.3.4.2.1	816	17
EAI6-BGD1	1.11111e+42	lineage1.2.1.1	726	17
T1	1.11011e+42	lineage4.8	205	17
T1	1.00111e+42	lineage4.1.2.1	804	17
Unknown	1.11111e+42	lineage2.1	246	17
T2	1.11111e+42	lineage4.6.1.2	317	16
BOV_2	1.1011e+42	bovis	676	16
Beijing	111111011	lineage2.2.1	941	16
H	1.11111e+42	lineage4.5	742	16
T3	1.11111e+42	lineage4.5	37	16
LAM11-ZWE	1.11111e+42	lineage4.3.4.2.1	813	16
CAS1-Delhi	1.11e+42	lineage3.1	22	15
CAS1-Delhi	1.11e+42	lineage3	2621	15
T1	1.11111e+42	lineage4.1.2.1	172	15
X3	1.11e+42	lineage4.1.1.3	200	15
EAI6-BGD1	1.11111e+42	lineage1.1.3.3	591	15
T1	1.11111e+42	lineage4.8	120	15
EAI5	1.11111e+42	lineage1.1.1.1	618	15
LAM9	1.11111e+42	lineage4.3.3	1470	15
Unknown	1.11111e+42	lineage4.7	775	15
LAM4	1.11011e+42	lineage4.3.4.2	709	15
EAI5	1.11111e+42	lineage1.1	939	14
LAM5	1.11111e+42	lineage4.1.2	136	14
EAI1-SOM	1.11111e+42	lineage1.1.1	493	14
CAS	1.11e+42	lineage3	1120	14
X1	1.11111e+42	lineage4.1	119	14
EAI5	1.11111e+42	lineage1.1.1	951	14
CAS1-Delhi	1.11e+42	lineage3	1343	14
LAM11-ZWE	1.11111e+42	lineage4.3.4.2.1	Orphan	14
CAS1-Delhi	1.11e+42	lineage3	1959	14
T1	1.11111e+41	lineage4.8	7	14
LAM	1.11111e+42	lineage4.4.2	249	14
T1	1.11111e+42	lineage4.1.2.1	120	14
Unknown	1.11111e+42	lineage4.9	1548	14
H1	1.11111e+42	lineage4.1.2.1	218	14
T2	1.11111e+42	lineage4.6	52	13
T-H37Rv	1.11111e+42	lineage4.9	451	13
T1	1.11101e+42	lineage4.9	154	13
Unknown	1.11111e+42	lineage4.1.1.2	351	13
EAI7-BGD2	1.11111e+42	lineage1.1.3.1	1391	13
EAI4-VNM	1.11111e+42	lineage1.1.1.1	456	13
X1	1.11111e+42	lineage4.1.2.1	119	13
S	1.11111e+42	lineage4.4.1.1	1727	13
ATYPIC	0	lineage2.2.1	2669	13
Unknown	1.11111e+42	lineage1.1.1	1274	13
T1	1.11111e+42	lineage4.3.3	228	13
S	1.11111e+18	lineage4.4.1.1	125	13
EAI5	1.11e+42	lineage1.1.3.2	1473	12
T3	1.11111e+42	lineage4.2.2.2	37	12
T1	1.11111e+42	lineage4.3.3	Orphan	12
T	1.11111e+42	lineage4.6.1.2	73	12
T1	1.01111e+42	lineage4.8	334	12
S	1.11111e+42	lineage4.8	71	12
Cameroon	1.11111e+42	lineage4.6.2.2	838	12
X2	1.10111e+42	lineage4.1.1.1	18	12
LAM11-ZWE	1.10111e+42	lineage4.3.4.2.1	2017	12
T2	1.11111e+42	lineage4.6.4	317	12
EAI5	1.00111e+42	lineage1.2.1.2.1	413	12
Beijing	111110111	lineage2.2.2	190	11
X1	1.11111e+42	lineage4.1.1.3	336	11
Beijing	110011111	lineage2.2.1	260	11
S	1.11111e+42	lineage4.8	34	11
Beijing	111101111	lineage2.2.1	255	11
CAS1-Delhi	1.11e+42	lineage3.1.3	357	11
LAM9	1.11111e+42	lineage4.3.3	737	11
T2	1.11111e+42	lineage4.2.2	52	11
X3	1.11e+42	lineage4.1.1.3	3278	11
EAI6-BGD1	1.11111e+42	lineage1.2.1.1	591	11
T	1.11111e+42	lineage4.4	78	11
EAI5	1.11111e+42	lineage1.1.1.1	458	10
T1	1.11111e+42	lineage4.6	1166	10
EAI5	1.11111e+42	lineage1.1.1	234	10
EAI6-BGD1	1.11111e+42	lineage1.1.3.3	1970	10
EAI1-SOM	1.11111e+42	lineage1.2.2.1	48	10
X1	1.11111e+42	lineage4.1.1.3	302	10
T-H37Rv	1.11111e+42	lineage4.8	451	10
Ural-2	1.01111e+42	lineage4.5	656	10
T1	1.11111e+42	lineage4.6.2	53	10
CAS1-Delhi	1.11e+42	lineage3	1327	10
T5	1.11111e+42	lineage4.1	44	10
CAS1-Delhi	1.11e+42	lineage3	1198	10
X1	1.11111e+42	lineage4.1.1	119	10
LAM9	1.11111e+42	lineage4.3	42	10
CAS	1.11e+42	lineage3	599	10
CAS1-Delhi	1.1e+41	lineage3	471	10
T3	1.11111e+42	lineage4.6.5	37	10
EAI2-Manila	1.10111e+42	lineage1.2.1.2.1	287	10
T2	1.11111e+42	lineage4.8	Orphan	10
S	1.11111e+18	lineage4.6.1.2	125	10
EAI4-VNM	1.11111e+42	lineage1.1.1.1	514	10
T	1.11111e+42	lineage4.2.2	73	10
LAM11-ZWE	1.11111e+42	lineage4.3.4.2.1	1471	9
LAM12-Madrid1	1.11111e+42	lineage4.3.2	209	9
T1	1.11111e+42	lineage4.3.3	765	9
T1	1.11111e+42	lineage4.4.1.2	1916	9
H1	1.11111e+42	lineage4.1.2.1	283	9
EAI2-Manila	1.10111e+42	lineage1.2.1.2.1	894	9
EAI1-SOM	1.11111e+39	lineage1.2.2.1	6	9
T1	1.11101e+42	lineage4.1.2.1	154	9
T1	1.01111e+42	lineage4.1.2.1	334	9
EAI5	1.00111e+42	lineage1.1.2	Orphan	9
T1	1.11111e+42	lineage4	1905	9
EAI5	1.11111e+42	lineage1.1.1	947	9
Beijing	1111111	lineage2.2.1.1	269	9
BOV_1	1.10111e+42	bovis	688	9
Unknown	1.11111e+42	lineage4.1.2.1	2387	9
ATYPIC	0	lineage4.4.1.1	2669	9
Unknown	1.111e+42	lineage4.4.2	1491	9
Unknown	1.10111e+42	lineage1.2.1.2.1	821	9
Unknown	1.01111e+42	lineage4.3.4.2.1	788	9
CAS1-Delhi	1.11e+42	lineage3	1264	9
Beijing	111111111	lineage3.1.2	1	9
T5	1.11111e+42	lineage4.1.2.1	44	9
Beijing	11111111	lineage2.2.1.1	796	9
AFRI_1	1.11111e+42	lineage6.2.1	181	9
CAS1-Delhi	1.11e+42	lineage3.1.2	1092	9
AFRI_2	1.11111e+42	lineage5.1.1	2174	9
T2	1.11111e+42	lineage4.9	52	9
AFRI_1	1.11111e+42	lineage6.1.1	181	9
CAS	1.11e+42	lineage3	864	9
LAM11-ZWE	1e+42	lineage4.3.4.2.1	Orphan	8
Unknown	1.11111e+42	lineage5.1.4	2748	8
T1	1e+42	lineage4.9	411	8
CAS	1.11e+42	lineage3	1345	8
T1	1.11111e+41	lineage4.3.3	649	8
CAS	1.11e+42	lineage3	598	8
CAS	1.11e+42	lineage3.1.2.1	1151	8
CAS1-Delhi	1.11e+42	lineage3	427	8
Unknown	1.11111e+18	lineage4.3.2.1	4	8
T-tuscany	1.11111e+42	lineage4.3.3	159	8
T1	1.11111e+42	lineage4.4	53	8
T1	1.11111e+42	lineage4.4.2	913	8
T3-ETH	1.11111e+42	lineage4.2.2.2	Orphan	8
T1	1.11111e+42	lineage4.2.2.1	53	8
T-H37Rv	1.11111e+42	lineage4.7	824	8
Beijing	110111111	lineage2.2.1	265	8
Unknown	1.11111e+42	lineage4.3.3	1451	8
EAI1-SOM	1.11111e+42	lineage1.2.2.2	735	8
T1	1.10111e+42	lineage4.1.2.1	196	8
CAS1-Kili	1.11e+42	lineage3.1.1	1765	8
LAM1	1.00111e+42	lineage4.3.4.1	753	8
T1	1.11111e+42	lineage4.8	462	8
AFRI_3	1.11111e+42	lineage5.1	761	8
AFRI_1	1.11111e+42	lineage6.2.2	181	8
AFRI_2	1.11111e+42	lineage5.1.3	331	8
T1	1.11111e+42	lineage4.8	172	8
Ural-1	1.11111e+42	lineage4.2.1	777	8
T1	1.11111e+42	lineage4.3.3	253	8
T1	1.01111e+42	lineage4.2.2	334	8
LAM1	1.11111e+39	lineage4.3.4.2	469	8
T1	1.11111e+42	lineage4.1.2.1	462	8
X3	1.11e+42	lineage4.1.1.3	91	7
X3	1.11e+42	lineage4.1.1.3	1273	7
T2	1.11111e+42	lineage4.2.2.2	52	7
EAI6-BGD1	1.11111e+42	lineage1.1.3.2	43	7
S	1.11111e+42	lineage4.9	784	7
T2-Uganda	1.11111e+42	lineage4.6.1.1	135	7
EAI6-BGD1	1.11111e+42	lineage1.2.1.1	43	7
T1-RUS2	1.11111e+42	lineage4.8	1173	7
H1	1.1111e+42	lineage4.1.2.1	2375	7
EAI5	1.11101e+42	lineage1.2.2.1	Orphan	7
LAM9	1.11111e+42	lineage4.3.3	252	7
AFRI_3	1.11111e+42	lineage5.3	438	7
EAI3-IND	1.00111e+42	lineage1.1.2	1680	7
H1	1.11111e+42	lineage4.1.2.1	369	7
X1	1.11111e+42	lineage4.1.1.2	2226	7
ATYPIC	0	lineage4.3.3	2669	7
Unknown	1.11111e+42	lineage6.3.1	3476	7
BOV_1	1.10111e+42	bovis	481	7
EAI5	1.11011e+42	lineage1.1.1	204	7
LAM6	1.11111e+42	lineage4.3.3	95	7
T1	1.11111e+42	lineage4.1.2.1	122	7
T1	1.11111e+41	lineage4.4.1.2	3481	7
T1	1.11111e+42	lineage4.8	51	7
T	1.11111e+42	lineage4.8	73	7
T1	1.11111e+42	lineage4.8	167	7
CAS1-Delhi	1.11e+42	lineage3	2359	7
Unknown	1.11111e+18	lineage4.8	4	6
Beijing	111000001	lineage2.2.1	940	6
BOV_1	1.10111e+42	bovis	Orphan	6
LAM	1.11111e+42	lineage4.3.3	534	6
Unknown	1.11111e+42	lineage4.8	Orphan	6
LAM1	1.1e+42	lineage4.3.4.1	1545	6
Unknown	1.11111e+42	lineage4.2.1.1	56	6
CAS1-Delhi	1.11e+42	lineage3	141	6
Unknown	1.11111e+42	lineage4.4.1.1	32	6
Beijing	111110111	lineage2.2.1.1	190	6
Beijing	111110011	lineage2.2.1	541	6
LAM11-ZWE	1.11101e+42	lineage4.3.4.2.1	1466	6
Beijing	110000000	lineage2.2.1	2101	6
Unknown	1.11111e+42	lineage4.1.2.1	1952	6
Unknown	1.11111e+18	lineage4.1.2.1	4	6
Unknown	1.10111e+42	lineage4.8	90	6
EAI	1.11111e+42	lineage1.2.2.2	Orphan	6
T1	1.11111e+42	lineage4.1.2.1	522	6
Unknown	1.11111e+35	lineage3	1616	6
CAS1-Delhi	1.1e+42	lineage3	952	6
T1	1.11111e+42	lineage4.2.2	51	6
Ural-1	1.11111e+42	lineage4.2.1	762	6
T5	1.11111e+42	lineage4.1.2.1	Orphan	6
X3	1.11e+42	lineage4.1.1.3	2020	6
T1	1.11111e+42	lineage4.8	131	6
EAI5	1.11111e+42	lineage1.1.1	937	6
CAS1-Delhi	1.11e+42	lineage3	381	6
AFRI_1	1.11111e+42	lineage6.3.3	181	6
AFRI_2	1.11111e+42	lineage5.1.2	320	6
AFRI_2	1.11111e+42	lineage5.1.2	2984	6
X1	1.11111e+42	lineage4.1.1.3	1080	6
AFRI_2	1.11111e+42	lineage5.1.4	330	6
AFRI_2	1.11111e+42	lineage5.1	331	6
T1	1.11111e+42	lineage4.7	276	6
CAS1-Delhi	1.11e+42	lineage3	1787	6
T1	1.11101e+42	lineage4.8	154	6
T1	1.11101e+42	lineage4.5	154	6
ATYPIC	0	lineage1.1.1	2669	6
EAI5	1.10111e+42	lineage1.1.1	342	6
H1	1.11111e+42	lineage4.1.2.1	45	6
CAS2	1.11e+42	lineage3.1.2.1	2993	6
Ural-2	1.01111e+42	lineage4.5	2994	6
CAS1-Delhi	1.11e+42	lineage3	794	6
CAS1-Delhi	1.11e+42	lineage3.1.2	1590	6
CAS	1.11e+42	lineage3	2680	6
T2	1.11111e+42	lineage4	52	6
T	1.11111e+42	lineage4.1.2.1	1580	6
T2	1.11111e+42	lineage4.6.1.2	2867	6
CAS	1.11e+42	lineage3.1.2	Orphan	6
LAM9	1.11111e+42	lineage4.3.4.2	1535	6
EAI1-SOM	1.11101e+42	lineage1.2.2.1	1649	6
EAI2-Manila	1.10111e+42	lineage1.2.1.2.1	483	6
T-H37Rv	1.11111e+42	lineage4.2.2.2	451	5
T	1.11111e+42	lineage4.5	1580	5
X1	1.11111e+42	lineage4.1.1.3	217	5
CAS	1.11e+42	lineage3	Orphan	5
CAS1-Delhi	1.11e+42	lineage3	1093	5
T	1.11111e+42	lineage4.2.2	943	5
EAI5	1.00111e+42	lineage1.1.2	629	5
Ural-1	1.11111e+42	lineage4.2.1.1	1134	5
LAM	1.10111e+42	lineage4.3.4.1	179	5
CAS1-Delhi	1.11e+42	lineage3	Orphan	5
Cameroon	1.11111e+42	lineage4.6.2.2	3400	5
T3	1.01111e+42	lineage4.5	3139	5
T3	1.11111e+42	lineage4.4	1426	5
Cameroon	1.11111e+42	lineage4.6.2.2	57	5
EAI2-Manila	1.10111e+42	lineage1.2.1.2.1	286	5
S	1.10111e+42	lineage4.4.1.1	1253	5
H1	1.111e+42	lineage4.1.2.1	3043	5
CAS	1.11e+42	lineage3.1.3	1949	5
S	1.11111e+42	lineage4.4.1.1	1127	5
AFRI_1	1.11111e+42	lineage6.2.3	187	5
T2	1.01111e+42	lineage4.4.2	1302	5
T1	1.11111e+42	lineage4.1.2.1	291	5
CAS	1.11e+42	lineage3.1	203	5
EAI6-BGD1	1.11111e+42	lineage1.1.3.1	1390	5
X1	1.11111e+42	lineage4.1.1.3	2019	5
X1	1.11111e+42	lineage4.6.1.2	336	5
T1	1.11111e+42	lineage4.8	86	5
EAI5	1.11111e+42	lineage1.2.2.2	763	5
X1	1.11111e+42	lineage4.1.1	336	5
EAI8-MDG	1.00111e+42	lineage1.1.2	109	5
X1	1.11111e+42	lineage4.1.1	352	5
H	1.11111e+42	lineage4.5	946	5
T2	1.11111e+42	lineage4.3.3	932	5
H1	1.10111e+42	lineage4.1.2.1	898	5
H1	1.11011e+42	lineage4.1.2.1	531	5
CAS1-Delhi	1.11e+42	lineage3	Orphan	5
Cameroon	1.11111e+42	lineage4.6.2.2	2970	5
EAI2-Manila	1.10111e+42	lineage1.2.1.2.1	1169	5
Unknown	1.11e+42	lineage3	3188	5
T	1.11111e+42	lineage4.6.1.2	78	5
LAM9	1.11111e+42	lineage4.3.3	1800	5
LAM11-ZWE	1.11111e+42	lineage4.3.4.2.1	Orphan	5
LAM9	1.11111e+42	lineage4.3	1074	5
T3	1.11111e+42	lineage4.6.3	37	5
LAM9	1.11111e+42	lineage4.3	731	5
Unknown	1.1e+42	lineage3.1	Orphan	5
Beijing	111001111	lineage2.2.1	1364	5
LAM9	1.11111e+42	lineage4.3.4.2	161	5
EAI1-SOM	1.11111e+40	lineage1.2.2.2	1389	5
T-H37Rv	1.11111e+42	lineage4.1.2.1	451	5
T1	1.11111e+42	lineage4.1	53	5
Beijing	111111110	lineage2.2.1	2610	5
T5	1.11111e+42	lineage4.5	44	5
LAM6	1.11111e+42	lineage4.3.4.2	64	5
T1	1.00011e+42	lineage4.8	798	5
T1	1.11111e+42	lineage4.3.3	1324	5
T1	1.00111e+42	lineage4.9	804	5
Unknown	1.11111e+42	lineage4.3.3	605	5
CAS	1.11e+42	lineage3.1.1	2267	5
T1	1.11111e+42	lineage4.7	51	5
LAM1	1.10001e+42	lineage4.3.4.2	1803	5
LAM1	1.10011e+42	lineage4.3.3	578	5
Beijing	1111111	lineage3	269	5
T1	1.11111e+42	lineage4.2.2.2	2932	4
LAM3	1.11111e+42	lineage4.3.2.1	130	4
T4	1.11111e+42	lineage4.1.2	40	4
S	1.11111e+42	lineage4.4.1.1	784	4
Unknown	1.11111e+42	lineage4.8	46	4
T	1.11111e+42	lineage4.4.2	73	4
LAM4	1.11111e+41	lineage4.3.4.2	828	4
S	1.11111e+42	lineage4.2.2	34	4
H3	1.11111e+42	lineage4.5	183	4
T2	1.11111e+42	lineage4.6.1.2	Orphan	4
LAM3	1.11111e+42	lineage4.3.2	211	4
EAI6-BGD1	1.11111e+42	lineage1.2.1.1	Orphan	4
T1	1.11111e+42	lineage4.2.2.2	86	4
Unknown	1.11111e+42	lineage4.3.3	402	4
LAM5	1.11101e+42	lineage4.3.3	2383	4
T	1.11111e+39	lineage4.8	751	4
X3	1.11e+42	lineage4.1.1	3780	4
T1	1.11111e+42	lineage4.1.2	291	4
T1	1.11111e+42	lineage4.3.3	444	4
Ethiopian	1.11e+42	lineage7	1729	4
S	1.11111e+42	lineage4.4.1.1	494	4
T3	1.11111e+42	lineage4.9	37	4
T1	1.111e+42	lineage4.7	Orphan	4
H3	1.11111e+42	lineage4.5	36	4
H3	1.11111e+41	lineage4.3.3	Orphan	4
T2	1.00111e+42	lineage4.1.2	1114	4
LAM9	1.11111e+42	lineage4.3.3	1241	4
T1	1.11111e+42	lineage4.4.2	1793	4
H2	1e+18	lineage4.1.2.1	781	4
Unknown	1.11111e+42	lineage4.3.3	560	4
T1	1.11111e+42	lineage4.8	612	4
LAM9	1.11111e+42	lineage4.3.4.2	1800	4
H3	1.11111e+42	lineage4.1.2.1	511	4
LAM11-ZWE	1.11111e+42	lineage4.3.4.2.1	3294	4
H3	1.11111e+42	lineage4.3.3	2854	4
H1	1.11111e+42	lineage4.1.2.1	Orphan	4
T2	1.11111e+42	lineage4.1.2.1	888	4
H3	1.11111e+42	lineage4.1.2.1	50	4
T4-CEU1	1.11e+42	lineage4.1.2	430	4
T2	1.11111e+42	lineage4.4.2	3206	4
Unknown	1.11111e+42	lineage4.1.2	780	4
T	1.11111e+42	lineage4.5	3214	4
Unknown	1.00111e+42	lineage4.3	2995	4
T2	1.11111e+42	lineage4.4.2	2088	4
T1	1.11111e+38	lineage4.1.2.1	272	4
Unknown	1.11111e+42	lineage4.3.4.2	132	4
AFRI	1.10111e+42	lineage1.2.1.2.1	Orphan	4
EAI5	1.01111e+42	lineage1.1.1	Orphan	4
Cameroon	1.1111e+42	lineage4.6.4	844	4
EAI5	1.11111e+42	lineage1.1.1	1372	4
EAI5	1.11111e+42	lineage1.1.1	497	4
CAS1-Delhi	1.11e+42	lineage3	2145	4
CAS1-Delhi	1.11e+42	lineage3	356	4
CAS	1.11e+42	lineage3	486	4
EAI1-SOM	1.11111e+42	lineage1.1.1	349	4
EAI3-IND	1.0011e+42	lineage1.1.2	1956	4
EAI5	1e+42	lineage1.1.2	2593	4
CAS1-Delhi	1.11e+42	lineage3	1312	4
EAI4-VNM	1.11111e+42	lineage1.1.1.1	622	4
EAI2-Manila	1.10101e+42	lineage1.2.1.2.1	2351	4
EAI1-SOM	1.11101e+42	lineage1.2.2.2	806	4
CAS	1.11e+42	lineage3	Orphan	4
EAI5	1.11111e+42	lineage1.1.3.1	924	4
CAS1-Delhi	1.11e+42	lineage3	1091	4
CAS1-Delhi	1.11e+42	lineage3	1942	4
CAS	1.11e+42	lineage3	1777	4
CAS1-Delhi	1.11e+42	lineage3	1401	4
EAI5	1.00111e+42	lineage1.1.2	475	4
CAS	1.11e+42	lineage3	1949	4
EAI2-Manila	1.10111e+42	lineage1.2.1.2.1	897	4
EAI4-VNM	1.11111e+42	lineage1.1.1.1	723	3
EAI4-VNM	1.11111e+42	lineage1.1.1.1	2722	3
EAI	1.11111e+42	lineage1.2.2.2	767	3
LAM11-ZWE	1.1e+42	lineage4.3.4.2.1	1607	3
Unknown	1.11111e+42	lineage4.1.2	46	3
EAI4-VNM	1.11111e+42	lineage1.1.1.1	Orphan	3
LAM2	1.10111e+42	lineage4.3.4.1	604	3
T1	1.11011e+42	lineage4.5	205	3
Unknown	1.11111e+42	lineage1.1.1	944	3
Beijing	111111111	lineage3	1	3
BOV_1	1.10001e+42	bovis	665	3
T4	1.11111e+42	lineage4.1.2.1	40	3
BOV_1	1.10101e+42	bovis	670	3
LAM2	1.10111e+42	lineage4.3.4.1	2271	3
T3-ETH	1.11111e+42	lineage4.2.2.2	345	3
T1	1.10111e+42	lineage4.3.4.1	Orphan	3
T1	1.00111e+42	lineage4.5	804	3
EAI3-IND	1.00111e+42	lineage1.1.2	1948	3
EAI4-VNM	1.01111e+42	lineage1.1.1.1	1731	3
CAS1-Delhi	1.11e+42	lineage3	954	3
EAI4-VNM	1.11111e+42	lineage1.2.2.2	514	3
T1	1.11101e+42	lineage4.2.2	154	3
CAS	1.11e+42	lineage3	Orphan	3
T1	1.11111e+42	lineage4.1.2.1	189	3
H3	1.11111e+42	lineage4.4.2	49	3
T1	1.11111e+42	lineage4.5	131	3
T1	1.11111e+42	lineage4.1.2.1	131	3
T1	1.11111e+42	lineage4.7	501	3
LAM	1.11101e+42	lineage4.3.4	1220	3
CAS	1.11e+42	lineage3.1.1	2269	3
CAS	1.11e+42	lineage3	2419	3
LAM	1.11111e+42	lineage4.3.3	397	3
T1	1.11111e+42	lineage4.1.2	Orphan	3
EAI5	1.00111e+42	lineage1.1.2	Orphan	3
LAM-RUS	1.11111e+42	lineage4.3.3	506	3
T1	1.11111e+42	lineage4.9	1166	3
T1	1.11111e+42	lineage4.1.2.1	3408	3
CAS1-Delhi	1.11e+42	lineage3	1965	3
Ural-1	1.11111e+42	lineage4.2.1	1242	3
CAS	1.11e+42	lineage3.1.1	Orphan	3
CAS1-Delhi	1.11e+42	lineage3.1	26	3
T1	1.11111e+42	lineage4.8	1069	3
LAM9	1.11111e+42	lineage4.3.1	1070	3
CAS	1.11e+42	lineage3	1266	3
T5-Madrid2	1.11111e+42	lineage4.7	1227	3
Ural-1	1.10111e+42	lineage4.2.1	1117	3
CAS1-Kili	1.11e+42	lineage3.1.1	703	3
EAI	1.11111e+42	lineage1.1.3.1	1388	3
Beijing	111110000	lineage2.2.1	1311	3
T1	1.11111e+38	lineage4.5	272	3
S	1.11011e+42	lineage4.4.1.1	707	3
S	1.11111e+42	lineage4.1.2.1	34	3
Unknown	1.11111e+42	lineage4.8	1562	3
Unknown	1.11111e+42	lineage4.3.4.2	2535	3
Beijing	110000111	lineage2.2.1	540	3
LAM6	1.10111e+42	lineage4.3.4.1	1755	3
LAM6	1.11111e+42	lineage4.3.3	Orphan	3
LAM8	1.11111e+42	lineage4.3	290	3
LAM8	1.11111e+42	lineage4.3.3	290	3
LAM9	1.11111e+41	lineage4.3.4.2	177	3
LAM9	1.11011e+42	lineage4.3.4.2	388	3
LAM9	1.11101e+42	lineage4.3.4.2	822	3
LAM9	1.11111e+42	lineage4.3.1	1064	3
Unknown	1.1111e+42	lineage4.3.3	2018	3
EAI1-SOM	1.11111e+42	lineage1.2.2.2	744	3
LAM9	1.11111e+42	lineage4.3.4.2	81	3
LAM9	1.11111e+42	lineage4.4.2	803	3
EAI2-Manila	1.10111e+42	lineage1.2.1.2.1	3842	3
LAM9	1.11111e+42	lineage4.3	1075	3
PINI2	1.11111e+18	bovis	637	3
PINI2	1.111e+18	lineage4.3.3	863	3
Unknown	1.11111e+42	lineage4.8	2332	3
LAM9	1.11111e+42	lineage4.3.4.2	1277	3
Unknown	1.11111e+42	lineage4.3.2	105	3
Unknown	1.11111e+42	lineage1.1.3.1	Orphan	3
LAM9	1.11111e+42	lineage4.3.4.2	891	3
Unknown	1.11111e+42	lineage4.3.3	263	3
Beijing	110001111	lineage2.2.2	1941	3
LAM4	1.11111e+42	lineage4.3.1	60	3
Unknown	1.11111e+42	lineage4.5	1274	3
T	1.11111e+42	lineage4.2.2	78	3
EAI1-SOM	1.11111e+39	lineage1.2.2.2	6	3
LAM3	1.01111e+42	lineage4.3.2	1354	3
T1	1.11111e+38	lineage4	1278	3
Beijing	111110111	lineage2.2.1.2	190	3
T2	1.11111e+42	lineage4.5	52	3
LAM3	1.1111e+42	lineage4.8	1574	3
T-H37Rv	1.11111e+42	lineage4.7	3840	3
LAM3	1.11111e+42	lineage4.3.4.2	1222	3
LAM3	1.11111e+42	lineage4.3.2.1	2177	3
LAM3	1.11111e+42	lineage4.3.2.1	211	3
Beijing	111100000	lineage2.2.1	3241	3
Unknown	1.11111e+18	lineage4.3.4.1	4	3
T	1.11111e+42	lineage4.1.3	78	3
T	1.11111e+42	lineage4.8	31	3
Beijing	111011111	lineage2.2.1	632	3
EAI1-SOM	1.11111e+42	lineage1.2.2.2	72	3
T	1.11111e+42	lineage4.4.2	943	3
Unknown	1.11111e+18	lineage2.1	1487	3
Unknown	1.11111e+18	lineage2.1	955	3
Unknown	1e+42	lineage4.8	2961	3
EAI3-IND	1.00111e+42	lineage1.1.2	299	3
EAI3-IND	1.00111e+42	lineage1.1.2	3803	3
Unknown	1.0011e+42	lineage4.1.2	3169	3
T	1.11111e+42	lineage4.1.2.1	442	3
LAM4	1.11111e+42	lineage4.3.4.2	213	3
Unknown	1.01111e+42	lineage4.3.4.2.1	3157	3
T2	1.11111e+42	lineage4.6.1	52	3
T3	1.11111e+42	lineage4.1.2	37	3
T1	1.11111e+42	lineage4.4.2	2114	3
X2	1.11011e+42	lineage4.1.1.1	2016	3
EAI6-BGD1	1.11011e+42	lineage1.1.3.3	3484	3
H2	1e+18	lineage4.1.2.1	3313	3
T2	1.11111e+42	lineage4.6	233	3
X1	1.11111e+42	lineage4.1.1.3	1826	3
T1	1.11111e+42	lineage4.1.2.1	395	3
T1	1.11111e+42	lineage4.1.2.1	628	3
T1	1.11111e+42	lineage4.8	373	3
T1	1.11111e+42	lineage4.8	1805	3
T1	1.11111e+42	lineage4.2.2.2	120	3
H3	1.11111e+42	lineage4.5	800	3
T1	1.11111e+42	lineage4.1.2	120	3
T2	1.11111e+42	lineage4.8	3441	3
EAI6-BGD1	1.01111e+42	lineage1.1.3	2773	3
H1	1.11111e+42	lineage4.1.2.1	2866	3
EAI6-BGD1	1.11111e+42	lineage1.1.1	Orphan	3
T1	1.11111e+42	lineage4.3	1630	3
CAS1-Delhi	1.11e+42	lineage3	1590	3
EAI5	1.11111e+42	lineage1.2.2.2	Orphan	3
T1	1.11111e+42	lineage4.5	1630	3
T1	1.11111e+42	lineage4.3	Orphan	3
H1	1.11111e+42	lineage4.1.2.1	1139	3
T2	1.11111e+42	lineage4.6.1.2	3458	3
CAS1-Delhi	1.11e+42	lineage3	428	3
AFRI_1	1.11111e+42	lineage6.3.1	1867	3
EAI7-BGD2	1.10111e+42	lineage1.1.3.1	2991	3
T1	1.11111e+42	lineage4.9	51	3
H1	1.11111e+42	lineage4.1.2.1	1807	3
CAS1-Delhi	1.01e+42	lineage3	754	3
T2	1.11111e+41	lineage4.8	853	3
CAS1-Delhi	1.11e+42	lineage3	2726	3
T2	1.11111e+42	lineage4.1.2.1	736	3
T1	1.11111e+42	lineage4.7	172	3
EAI5	1.11111e+42	lineage1.1.3.2	2987	3
H1	1.00111e+42	lineage4.1.2.1	1652	3
EAI5	1.11111e+42	lineage1.1.1	517	3
EAI5	1.11111e+42	lineage1.1.1	Orphan	3
EAI5	1.11111e+42	lineage1.1.1	138	3
T1	1.11111e+42	lineage4.1.2.1	1105	3
T2	1.11111e+42	lineage4.9	Orphan	3
T1	1.11111e+42	lineage4.4.2	574	3
T1	1.11111e+42	lineage4.1.2.1	516	3
EAI5	1.00111e+42	lineage1.1.2	625	3
T2	1.11101e+42	lineage4.8	153	3
CAS	1.11e+42	lineage3	2756	3
EAI5	1.11111e+42	lineage1.2.2.2	962	3
ATYPIC	0	lineage3	2669	3
T1	1.11111e+42	lineage4.8	1105	3
EAI5	1.00111e+42	lineage1.1.2	1467	3
T2	1.11111e+42	lineage4.1.2	52	3
T2	1.11011e+42	lineage4.6.4	848	3
H1	1.11111e+42	lineage4.1.2.1	3256	3
AFRI_2	1.11111e+42	lineage5.1	2829	3
T1-RUS2	1.10111e+42	lineage4.8	899	3
H3	1.11111e+42	lineage4.3.3	2438	3
Ural-2	1.01111e+42	lineage4.5	361	3
Unknown	1.1e+42	bovis	Orphan	2
EAI1-SOM	1.11111e+42	lineage1.2.2.1	744	2
T1	1.11111e+42	lineage4.5	167	2
T	1.11111e+42	lineage4.8	3073	2
Unknown	1.1e+42	lineage3	1606	2
T1	1.11111e+42	lineage4.8	520	2
T	1.11111e+42	lineage4.8	78	2
T1	1.11111e+42	lineage4.8	521	2
T2	1.10111e+42	lineage4.2.2	1332	2
Beijing	110011111	lineage2.2.2	260	2
CAS1-Delhi	1.11e+42	lineage3.1	357	2
T1	1.11111e+42	lineage4.5	520	2
T2	1.10111e+42	lineage4	1332	2
T	1.11111e+42	lineage4.1.2.1	78	2
Unknown	1.11111e+18	lineage4.4.1	4	2
Unknown	1.00111e+42	lineage4.1.4	Orphan	2
T1	1.11111e+42	lineage4.1.2	242	2
T1	1.11111e+42	lineage4	519	2
Beijing	111000111	lineage2.2.1	3231	2
T	1.11111e+42	lineage4.1.2	2025	2
EAI1-SOM	1.11111e+42	lineage1.2.2.2	Orphan	2
T1	1.11111e+42	lineage4.2.2	956	2
T2	1.10111e+42	lineage4.8	1332	2
EAI1-SOM	1.11111e+42	lineage1.2.2.2	3355	2
T	1.11111e+42	lineage4.8	1077	2
Unknown	1e+42	lineage3.1.2.1	Orphan	2
S	1.11111e+42	lineage4.4.1.1	466	2
T1	1.11111e+42	lineage4.8	245	2
Unknown	1.10111e+42	lineage1.2.1.2.1	Orphan	2
CAS1-Delhi	1.11e+42	lineage3.1.2	1327	2
T1	1.11111e+42	lineage4.5	522	2
S	1.11111e+41	lineage4.4.1.1	Orphan	2
Unknown	1.11111e+42	lineage4.8	877	2
CAS1-Delhi	1.11e+42	lineage3	Orphan	2
CAS1-Delhi	1.11e+42	lineage3	1551	2
CAS1-Delhi	1.11e+42	lineage3	Orphan	2
CAS1-Delhi	1.11e+42	lineage3	1947	2
Beijing	101111111	lineage2.2.1.2	621	2
Beijing	11111111	lineage2.2.2	796	2
Manu2	1.11111e+42	lineage4.4.2	1485	2
Unknown	1.11111e+42	lineage4.3.4.2	718	2
CAS1-Delhi	1.11e+42	lineage3.1.2	1343	2
Beijing	11111111	lineage2.2.1.2	796	2
LAM9	1.11111e+42	lineage4.5	42	2
Unknown	1.11111e+42	lineage4.8	608	2
EAI2-Manila	1.10111e+42	lineage1.2.1.2	Orphan	2
CAS1-Delhi	1.11e+42	lineage3	2237	2
Unknown	1.11111e+42	lineage4.2.2	2379	2
CAS1-Delhi	1.11e+42	lineage3	Orphan	2
LAM9	1.11111e+42	lineage4.3.3	1154	2
S	1.01111e+42	lineage4.5	1211	2
EAI2-Manila	1.10111e+42	lineage1.2.1.2.1	1479	2
Beijing	110000001	lineage2.2.2	Orphan	2
Beijing	110000011	lineage2.2.1	Orphan	2
Unknown	1.10111e+42	lineage4.3.4.1	3014	2
S	1.11111e+42	lineage4.4.1.1	3010	2
CAS1-Delhi	1.11e+42	lineage3	22	2
Beijing	110000111	lineage2.2.1.1	540	2
S	1.11111e+42	lineage4.4.1.1.1	3482	2
S	1.11111e+42	lineage4.4.1.1	1271	2
T1	1.11111e+42	lineage4.8	2736	2
S	1.11111e+42	lineage4.4.1.1.1	1127	2
T-H37Rv	1.11111e+41	lineage4.8	Orphan	2
Unknown	1.111e+42	lineage4.6.1.2	1491	2
CAS1-Delhi	1.11e+42	lineage3	1951	2
S	1.11111e+42	lineage4.4.1.1	1333	2
S	1.11111e+42	lineage4.4.1.1.1	71	2
EAI2-Manila	1.1011e+42	lineage1.2.1.2.1	Orphan	2
Unknown	1.111e+42	lineage1.2.2.1	3287	2
S	1.11111e+42	lineage4.5	156	2
S	1.11101e+42	lineage4.4.1.1	2516	2
CAS1-Delhi	1.1e+42	lineage3.1.2	952	2
T1	1.11111e+42	lineage4.8	628	2
T1	1.11111e+42	lineage4.4.2	278	2
T1	1.11111e+42	lineage4.2.2	167	2
T1	1.11111e+42	lineage4.1.2.1	1626	2
T-H37Rv	1.11111e+42	lineage4.6.3	Orphan	2
CAS1-Delhi	1.11e+42	lineage3	3371	2
T1	1.11111e+42	lineage4.1.2.1	2393	2
CAS	1.11e+42	lineage3	2392	2
T1	1.11111e+42	lineage4.1.2.1	1051	2
T3	1.11111e+42	lineage4.6.2.1	1641	2
T1	1.11111e+42	lineage4.3.3	823	2
T3	1.11111e+42	lineage4.6.5	504	2
T1	1.11111e+42	lineage4.8	966	2
CAS1-Delhi	1.11e+42	lineage3	247	2
CAS1-Delhi	1.11e+42	lineage3.1.2	428	2
T1	1.11111e+42	lineage4.1.2.1	1069	2
T1	1.1111e+42	lineage4.8	1122	2
T1	1.11111e+42	lineage4.9	120	2
T1	1.1111e+42	lineage4.1.3	2208	2
T3	1.11111e+42	lineage4.4	37	2
CAS	1.11e+42	lineage3	Orphan	2
CAS	1.11e+42	lineage3.1.2	1151	2
CAS	1.11e+42	lineage3	1151	2
CAS	1.11e+42	lineage3.1.2.1	1980	2
T3-ETH	1.11111e+40	lineage4.2.2.2	3141	2
T1	1.11101e+42	lineage4.5	3321	2
T1	1.111e+42	lineage4.4.1.2	1284	2
T3	1.11111e+42	lineage4.6.3	3137	2
T1	1.11111e+42	lineage4.8	1166	2
T1	1.11011e+42	lineage4.9	205	2
T2	1.11111e+42	lineage4.8	317	2
T1	1.11111e+42	lineage4.1.2.1	393	2
T1	1.11111e+42	lineage4.9	913	2
T2	1.11111e+42	lineage4.7	52	2
T1	1.11111e+42	lineage4.8	3462	2
CAS	1.11e+42	lineage3.1.2	873	2
T2	1.11111e+42	lineage4.4.2	1098	2
CAS1-Delhi	1.11e+42	lineage3.1.2	2783	2
CAS1-Delhi	1.11e+42	lineage3	1883	2
T1	1.11111e+42	lineage4.4	Orphan	2
T1	1.11111e+42	lineage4.3.3	2540	2
T1	1.11111e+42	lineage4.8	498	2
T1	1.11111e+42	lineage4.5	498	2
T2-Uganda	1.11111e+42	lineage4.6.1.1	590	2
T1	1.11111e+42	lineage4.8	917	2
T2	1.11111e+42	lineage4.9	239	2
T1	1.11111e+42	lineage4.1.2.1	917	2
T1	1.11111e+42	lineage4	917	2
T2	1.11111e+42	lineage4.5	1797	2
T2	1.11111e+42	lineage4.4.2	3056	2
T1	1.11111e+42	lineage4.8	1233	2
T1	1.11111e+42	lineage4.8	2577	2
CAS	1.11e+42	lineage3.1.2	2100	2
CAS	1.11e+42	lineage3.1	486	2
T1	1.11111e+42	lineage4.1.2.1	167	2
T1	1.11111e+42	lineage4.1.2.1	373	2
CAS1-Delhi	1.00001e+40	lineage3	2792	2
T5	1.11111e+42	lineage4.8	44	2
T1	1.11111e+42	lineage4.8	353	2
T1	1.11111e+42	lineage4.8	1558	2
T1	1.11111e+41	lineage4.5	7	2
T1	1.11111e+41	lineage4.8	2068	2
T1	1.11111e+41	lineage4.8	Orphan	2
T1	1.11111e+42	lineage4	122	2
EAI	1.11111e+42	lineage1.1.3.1	1425	2
T2	1.11111e+42	lineage4.2.2	2113	2
T2	1.11111e+42	lineage4.6.1.2	1265	2
CAS	1.11e+42	lineage3	2102	2
T2	1.11111e+42	lineage4.1.2.1	1265	2
EAI1-SOM	1.01111e+42	lineage1.2.2.2	477	2
T1	1.11111e+38	lineage4	Orphan	2
T1	1.11111e+42	lineage4.1.2.1	Orphan	2
T1	1.11111e+27	lineage4.7	Orphan	2
Beijing	111100111	lineage2.2.1	1168	2
EAI1-SOM	1.11101e+42	lineage1.2.2.1	2997	2
T-H37Rv	1.11111e+42	lineage4.6	1647	2
T2	1.11101e+42	lineage4.8	Orphan	2
T1	1.00011e+42	lineage4.2.2	798	2
Cameroon	1.11111e+42	lineage4.6.2.2	403	2
T2	1.11111e+42	lineage4.5	1890	2
T1	1.01111e+42	lineage4.4.2	334	2
T3-ETH	1.11111e+42	lineage4.8	149	2
CAS	1.11e+42	lineage3.1.2	486	2
T1	1.11011e+42	lineage4.1.2.1	205	2
T1	1.11111e+42	lineage4.2.2.2	291	2
T1	1.11111e+42	lineage4.3	291	2
T3-OSA	1.111e+42	lineage4.2.2	627	2
T1	1.11001e+42	lineage4	358	2
CAS	1.11e+42	lineage3.1.2.1	2758	2
T4	1.11111e+42	lineage4.5	40	2
T1	1.11e+42	lineage4.1.1.3	2397	2
T1	1.11111e+42	lineage4.1.2.1	535	2
CAS	1.11e+42	lineage3.1.2.1	601	2
T1	1.10111e+42	lineage4.8	196	2
T1	1.10111e+42	lineage4.4	196	2
T4	1.11111e+42	lineage4.8.1	40	2
CAS	1.11e+42	lineage3	1962	2
T1	1.10111e+42	lineage4.2.2	1579	2
T1	1.10111e+42	lineage4	2142	2
T2	1.11111e+42	lineage4.8	3458	2
T1	1.10001e+42	lineage4.1.2.1	3819	2
T1	1.11111e+42	lineage4.7	164	2
EAI2-Manila	1.10111e+42	lineage1.2.1.2	1171	2
CAS1-Delhi	1.11e+42	lineage3	Orphan	2
LAM9	1.11111e+42	lineage4.3.3	933	2
LAM3	1.11101e+18	lineage4.3.3	Orphan	2
X1	1.11111e+42	lineage4.1.1.3	1329	2
H1	1.11111e+42	lineage4.1.2.1	1988	2
LAM3	1.10111e+42	lineage4.3.4.1	2428	2
BOV_1	1.10111e+42	bovis	3551	2
H1	1.11111e+42	lineage4.1.2.1	3042	2
Unknown	1.11111e+42	lineage4.8	232	2
H1	1.11111e+42	lineage4.1.2.1	620	2
LAM3	1.11101e+18	lineage4.3.3	635	2
BOV_1	1.10111e+42	bovis	691	2
EAI3-IND	1.00111e+42	lineage1.1.2	3356	2
BOV_1	1.10111e+42	bovis	Orphan	2
H1	1.11111e+42	lineage4.1.2.1	2333	2
EAI5	1.1e+42	lineage1.2.1.2.1	Orphan	2
H1	1.11111e+42	lineage4.2.2	47	2
H3	1.01111e+42	lineage4.5	3163	2
Unknown	1.11111e+42	lineage4.1.2.1	602	2
BOV_1	1.10111e+42	bovis	778	2
ATYPIC	0	lineage2.2.2	2669	2
LAM3	1.11101e+42	lineage4.3.2	3101	2
EAI5	1.00111e+42	lineage1.1.2	Orphan	2
Unknown	1.11111e+42	lineage4.1.2.1	786	2
AFRI_2	1.11111e+42	lineage5.1.1	3245	2
H1	1.11101e+42	lineage4.1.2.1	382	2
AFRI_2	1.11011e+42	lineage4.3.2	1476	2
H1	1.11111e+42	lineage4.1.2.1	1256	2
LAM3	1.11111e+42	lineage4.3.2.1	1841	2
EAI3-IND	1.00111e+42	lineage1.1.2	1342	2
X1	1.11111e+42	lineage4.1.1.2	336	2
LAM3	1.11111e+42	lineage4.3.2	719	2
LAM3	1.11111e+42	lineage4.3.2.1	1830	2
H1	1.11111e+42	lineage4.1.2.1	2337	2
LAM3	1.11111e+42	lineage4.3.2	Orphan	2
AFRI_2	1.11111e+42	lineage5.1.1	101	2
LAM3	1.11111e+42	lineage4.3.2	Orphan	2
H1	1.11111e+42	lineage4.1.2.1	727	2
X1	1.11111e+42	lineage4.1	336	2
LAM3	1.11111e+42	lineage4.3.2	111	2
EAI3-IND	1.00111e+42	lineage1.1.2	Orphan	2
LAM3	1.11111e+42	lineage4.3.2	2302	2
LAM11-ZWE	1.11111e+42	lineage4.3.4.2.1	2487	2
X1	1.11011e+42	lineage4.1.1.3	2295	2
EAI3-IND	1.00111e+42	lineage1.1.2	298	2
LAM	1.10111e+42	lineage4.3.4.1	2054	2
H3	1.11111e+42	lineage4.5	390	2
Ural-2	1.00001e+42	lineage4.5	Orphan	2
BOV_1	1.1e+42	bovis	3453	2
H3	1.11111e+42	lineage4.5	168	2
BOV_1	1.01011e+41	bovis	3753	2
LAM1	1.00001e+42	lineage4.3.3	782	2
Ural-1	1.11111e+42	lineage4.2.1.1	Orphan	2
Ural-1	1.11111e+42	lineage4.2.1.1	3092	2
LAM	1.10111e+42	lineage4.3.4.1	2326	2
BOV_1	1.1011e+42	bovis	684	2
LAM	1.111e+42	lineage4.3	1086	2
LAM-RUS	1.11111e+42	lineage4.1.2	254	2
LAM	1.11101e+42	lineage4.3.3	3000	2
Ural-1	1.11111e+42	lineage4.2.1	817	2
LAM-RUS	1.11111e+42	lineage4.3.3	2127	2
EAI5	1.00111e+42	lineage1.1.2	1395	2
BOV	1.10111e+42	bovis	685	2
LAM	1.11111e+42	lineage4.1.2.1	1107	2
LAM1	1.10111e+42	lineage4.3.4.1	Orphan	2
Ural-1	1.10111e+42	lineage4.2.1	1292	2
H3	1.11111e+42	lineage4.5	1891	2
Ural-1	1.11111e+41	lineage4.2.1.1	Orphan	2
X1	1.11001e+42	lineage4.1.1.3	2356	2
Unknown	1.11111e+42	lineage4.4.2	3131	2
LAM11-ZWE	1.11111e+42	lineage4.3.4.2.1	Orphan	2
Unknown	1.11111e+42	lineage4.8	2613	2
LAM11-ZWE	1.11111e+42	lineage4.3.4.2.1	2489	2
LAM11-ZWE	1.11111e+42	lineage4.3.4.2.1	184	2
H3	1.11111e+42	lineage4.5	1533	2
Unknown	1.11111e+42	lineage4.8	2258	2
LAM11-ZWE	1.1e+42	lineage4.3.4.2.1	Orphan	2
H3	1.11111e+42	lineage4.5	275	2
EAI4-VNM	1.11111e+42	lineage1.1.1.1	Orphan	2
EAI5	1.111e+39	lineage1.2.1.2.1	Orphan	2
H3	1.11111e+42	lineage4.3.3	Orphan	2
EAI5	1.00111e+42	lineage1.1.2	3494	2
Ural-2	1.01111e+42	lineage4.5	1581	2
LAM1	1.10111e+42	lineage4.3.4.1	2431	2
LAM1	1.10111e+42	lineage4.3.4.1	1752	2
AFRI_1	1.11111e+42	lineage6.3.2	181	2
LAM3	1.1111e+42	lineage4.3.2	Orphan	2
BOV_2	1.1011e+42	bovis	1625	2
LAM9	1.11111e+42	lineage4.3.4.2	1832	2
X3	1.11e+42	lineage4.1.1.3	2225	2
LAM9	1.01111e+42	lineage4.3.3	3102	2
LAM9	1.11111e+41	lineage4.3.4.2	Orphan	2
EAI6-BGD1	1.11111e+42	lineage1.1.3.1	3768	2
LAM5	1.11111e+42	lineage4.3.3	1594	2
Unknown	1.11111e+42	lineage4.2.1.1	1050	2
EAI3-IND	1e+42	lineage1.1.2	473	2
Unknown	1.11111e+42	lineage4.1.4	2511	2
H	100001111111	lineage4.5	467	2
Unknown	1.11111e+42	lineage4.3	2638	2
X1	1.11111e+42	lineage4.8	119	2
LAM5	1.11111e+42	lineage4.3.3	1999	2
LAM6	1.11111e+42	lineage4.3.3	2416	2
EAI3-IND	1.00001e+42	lineage1.1.2	1961	2
Unknown	1.11111e+42	lineage4.3.4.2.1	562	2
BOV_1	1.10111e+42	bovis	1047	2
AFRI_1	1.11111e+42	lineage6.2.1	Orphan	2
LAM9	1.11111e+42	lineage4.3.1	1277	2
EAI6-BGD1	1.01111e+42	lineage1.1.3	882	2
EAI2-Manila	1.10111e+42	lineage1.2.1.2.1	424	2
H1	1.11111e+38	lineage4.1.2.1	Orphan	2
X3	1.11e+42	lineage4.1.1	197	2
Unknown	1.11111e+42	lineage4.3.4.2.1	Orphan	2
X3	1.1e+41	lineage4.1.1.3	2286	2
Beijing	1110111	lineage2.2.2	406	2
EAI5	1.1111e+42	lineage1.1.1	792	2
EAI5	1.11111e+42	lineage1.2.2.2	517	2
EAI5	1.11111e+42	lineage1.1.1.1	934	2
EAI2-Manila	1.10111e+42	lineage1.2.1.2.1	1171	2
Unknown	1.11111e+42	lineage4.1.2.1	2028	2
AFRI_1	1.11111e+42	lineage6.1.2	181	2
LAM4	1.11111e+42	lineage4.5	Orphan	2
EAI2-Manila	1.10111e+42	lineage1.2.1.2.1	1501	2
X2	1.11111e+42	lineage4.1.1.1	2574	2
H1	1.01111e+42	lineage4.1.2.1	1155	2
H1	1.11e+42	lineage4.1.2.1	2746	2
Unknown	1.11111e+42	lineage4.1.2.1	1778	2
AFRI_1	1.01111e+42	lineage6.2.1	318	2
CAS	1.11e+42	lineage3	2766	1
CAS	1.11e+42	lineage3	Orphan	1
AFRI_1	1.11111e+42	lineage6.3.2	3130	1
T2	1.11111e+39	lineage4.4.2	3095	1
T2	1.11111e+42	lineage4.8	1797	1
BOV	1.01011e+41	bovis	Orphan	1
X1	1.11101e+29	lineage4.1.1.3	2466	1
Ural-2	1.01111e+42	lineage4.5	Orphan	1
X3	1.11e+42	lineage4.1.1	2399	1
T2	1.11111e+42	lineage4.9.1	239	1
AFRI_1	1.11111e+42	lineage6.3.1	325	1
Ural-2	1.01111e+42	lineage4.5	3428	1
X3	1.11e+42	lineage4.1.1	Orphan	1
CAS1-Delhi	1.1e+42	lineage3	2485	1
T2	1.11111e+42	lineage4.1.2.1	Orphan	1
T2	1.11111e+42	lineage4.2.2.2	239	1
Ural-2	1.01111e+42	lineage4.2.1.1	2259	1
Ural-2	1.01111e+42	lineage4.5	3109	1
T2	1.11111e+35	lineage4.6.1	Orphan	1
T2	1.11011e+42	lineage4.6.4	432	1
Ural-2	1.01e+42	lineage4.5	Orphan	1
AFRI_1	1.1111e+42	lineage6.1.3	3118	1
CAS	1.11e+42	lineage3.1.1	Orphan	1
T3	1.00111e+42	lineage4.6.3	3317	1
T3	1.11111e+41	lineage4.7	1834	1
CAS1-Delhi	1.11e+42	lineage3	1314	1
X3	1.11e+42	lineage4.1.1.3	1157	1
Ural-1	1.11111e+42	lineage4.1.2.1	777	1
AFRI_1	1.111e+40	lineage6.3.1	Orphan	1
CAS1-Delhi	1.11e+42	lineage3	3373	1
CAS1-Delhi	1.11e+42	lineage3.1.2	1551	1
BOV	1.00111e+42	bovis	Orphan	1
Ural-1	1.11111e+42	lineage4.2.1.1	777	1
T2-Uganda	1.1111e+42	lineage4.6.1.1	2339	1
Ural-1	1.11111e+42	lineage4.4.2	777	1
T2-Uganda	1.1111e+42	lineage4.6.1.1	Orphan	1
T2-Uganda	1.10011e+42	lineage4.6.1.1	2730	1
BOV	1.01101e+41	bovis	1858	1
Ural-1	1.11111e+42	lineage4.8	777	1
AFRI_1	1.01111e+42	lineage6.3.3	318	1
T1-RUS2	1.01111e+42	lineage4.8	Orphan	1
X3	1.11e+42	lineage4.1.1.3	Orphan	1
CAS	1.11e+42	lineage3.1.2	Orphan	1
X3	1.11e+42	lineage4.1.1.3	1751	1
T2	1.11111e+42	lineage4.6.2	52	1
Ural-2	1.00111e+42	lineage4.5	3427	1
Ural-2	1.00111e+42	lineage4.8	3427	1
X1	1.11111e+39	lineage4.1.1	2022	1
Ural-2	1.01011e+42	lineage4.5	3210	1
Ural-2	1.01111e+42	lineage4.5	Orphan	1
CAS	1.11e+42	lineage3.1.3	Orphan	1
X1	1.1111e+30	lineage4.1.1.3	1095	1
X1	1.11101e+42	lineage4.1.1.2	1061	1
X1	1.01111e+42	lineage4.1.1.3	Orphan	1
AFRI_2	1.11111e+42	lineage5.1	330	1
T2	1.11111e+42	lineage4.6.1.2	Orphan	1
T2	1.10011e+42	lineage4.1.2	Orphan	1
AFRI_1	1.11111e+42	lineage6	181	1
T2	1.11111e+42	lineage4.6.4	1056	1
T2	1.11111e+42	lineage4.8	1056	1
T2	1.1e+42	lineage4.4.2	544	1
X1	1.11111e+42	lineage4.1.1.3	1394	1
X2	1.11111e+41	lineage4.1.1.1	2565	1
AFRI_1	1.11111e+42	lineage6	Orphan	1
T2	1.11111e+42	lineage4.8	875	1
T2	1.11111e+42	lineage4.3.3	1228	1
X1	1.11111e+42	lineage4.1	Orphan	1
T2	1.11111e+42	lineage4.6.1.2	117	1
X1	1.11111e+42	lineage4.1.4	878	1
X2	1.01111e+42	lineage4.1.1.1	476	1
T2	1.10111e+42	lineage4.6.1.2	1332	1
T2	1.11111e+40	lineage4.4.2	1613	1
AFRI_2	1.11111e+42	lineage5.1.2	2407	1
T2	1.11101e+42	lineage4.8	Orphan	1
T2	1.11101e+42	lineage4.8	Orphan	1
T2	1.11101e+42	lineage4.2.2	153	1
AFRI_2	1.00111e+42	lineage5.1.1	Orphan	1
AFRI_2	1.01111e+42	lineage5.1.1	Orphan	1
T2	1.1111e+42	lineage4.4.2	1578	1
T2	1.11111e+42	lineage4.4.2	1265	1
T2	1.11111e+42	lineage4.6.1.2	2113	1
AFRI_2	1.11111e+42	lineage5.1.2	2837	1
T2	1.11001e+42	lineage4.1.2.1	3222	1
T2	1.11111e+42	lineage4.3.3	Orphan	1
X1	1.11111e+42	lineage4.1.3	119	1
T2	1.11e+42	lineage4.4.2	3254	1
X1	1.11111e+42	lineage4.7	119	1
X2	1.111e+42	lineage4.1.1.1	2303	1
T2	1.11111e+42	lineage4.5	Orphan	1
T2	1.11111e+42	lineage4.6.1.2	584	1
T2	1.11111e+42	lineage4.6.1.2	Orphan	1
T2	1.11111e+42	lineage4.4.2	3818	1
X1	1.11111e+42	lineage4.1.1.3	1081	1
X1	1.11111e+42	lineage4.1.1.2	348	1
X2	1.11111e+42	lineage4.1.1.1	Orphan	1
X2	1.11111e+42	lineage4.1.1.1	Orphan	1
X1	1.11101e+42	lineage4.1.1.3.1	1061	1
AFRI_1	1.11111e+42	lineage6.1.3	181	1
CAS1-Delhi	1.1e+41	lineage3.1.2	471	1
X1	1.11101e+42	lineage4	1061	1
X2	1.11111e+42	lineage4.1.1.1	Orphan	1
CAS	1.11e+42	lineage3	2690	1
T2	1.11111e+41	lineage4.2.2	853	1
X1	1.1e+42	lineage4.1.1.3	2305	1
T2	1.11111e+40	lineage4.8	1613	1
X2	1.11111e+42	lineage4.1.1.1	347	1
ATYPIC	0	lineage2.1	2669	1
AFRI_3	1.01111e+42	lineage5.3	Orphan	1
T2	1.11111e+42	lineage4.8	2699	1
X2	1.11111e+42	lineage4.1.1.1	2455	1
X1	1.11111e+42	lineage4.1.1.3	Orphan	1
X1	1.11111e+42	lineage4.1.1.3	Orphan	1
X1	1.11111e+42	lineage4.1	1564	1
AFRI_1	1.11111e+42	lineage6.1.1	187	1
X2	1.11111e+42	lineage4.1.1.1	439	1
T2	1.00111e+42	lineage4.4.2	783	1
X1	1.11111e+42	lineage4.1.1.3	449	1
T2	1.11111e+42	lineage4.6.1.2	736	1
X1	1.11111e+42	lineage4.1.4	2369	1
T2	1.01111e+42	lineage4.6.1.2	Orphan	1
CAS	1.11e+42	lineage3	876	1
X2	1.111e+42	lineage4.1.1.1	Orphan	1
Ural-1	1.11111e+42	lineage4.1.2	2503	1
Ural-1	1.11111e+42	lineage4.2.1	Orphan	1
Ural-1	1.11111e+42	lineage4.4.2	3211	1
Unknown	1.10111e+42	lineage4.3.4.1	2882	1
Unknown	1e+42	lineage2.2.1	616	1
Unknown	1.11111e+42	lineage4.3.1	1689	1
Unknown	1.11111e+42	lineage4.3.3	2649	1
Unknown	1e+42	lineage3	1089	1
Unknown	1.11111e+42	lineage4.6.1.2	Orphan	1
Unknown	1.00111e+42	lineage1.1.2	2589	1
BOV_1	1.10111e+42	bovis	1037	1
Unknown	1.11111e+42	lineage4.3.4.2	911	1
Unknown	1.11111e+42	lineage4.3.3	Orphan	1
Beijing	110011011	lineage2.2.1	Orphan	1
Unknown	1.01111e+42	lineage4.3.3	Orphan	1
Unknown	1.01111e+42	lineage2.1	Orphan	1
Unknown	1.11111e+42	lineage4.3.3	825	1
Unknown	1.1e+42	lineage1.2.1.2.1	Orphan	1
Beijing	110001111	lineage5.2	1941	1
BOV_1	1.10111e+42	bovis	1046	1
Unknown	1.11111e+42	lineage4.1.2.1	402	1
Unknown	1.11111e+42	lineage4.2.1	3135	1
Unknown	1.11111e+42	lineage4.3.4.2	2066	1
Unknown	1e+42	lineage4.5	3217	1
Unknown	1.11111e+41	lineage4.3	1541	1
Unknown	1.11111e+39	lineage1.1.3.1	2146	1
Unknown	1.11111e+42	lineage4.1.2.1	2955	1
Unknown	1.11111e+42	lineage1.1.1	786	1
BOV_1	1.10111e+42	bovis	696	1
Unknown	1.11111e+18	lineage4.3	4	1
Unknown	1.11111e+42	lineage4.7	Orphan	1
Beijing	111011111	lineage2.2.2	632	1
Unknown	1.11111e+42	lineage1.1.3.1	Orphan	1
Unknown	1.11111e+42	lineage1.2.1.1	3464	1
Unknown	1.11111e+42	lineage1.1.3.1	3464	1
BOV_1	1.10111e+42	bovis	2813	1
Unknown	1.11111e+35	lineage3.1.2	1616	1
Unknown	1.11111e+18	lineage2.1	Orphan	1
Unknown	1.11111e+42	lineage4.8	Orphan	1
Unknown	1.11111e+42	lineage4.1.2.1	1410	1
Unknown	1.11111e+42	lineage4.1.2.1	Orphan	1
Unknown	1.11111e+21	lineage4.4.1.1	3183	1
Unknown	1.11111e+42	lineage4.3.4.2	2548	1
Unknown	1e+32	lineage3.1.1	Orphan	1
Beijing	110111111	lineage2.2.1.1	265	1
Unknown	1.11111e+42	lineage4.3.3	Orphan	1
Unknown	1.10111e+42	lineage4.3.4.1	2525	1
Beijing	111100011	lineage2.2.1	3202	1
Unknown	1.10111e+42	lineage1.2.1.2.1	1510	1
Unknown	1.11111e+42	lineage4.3.1	579	1
Beijing	1111	lineage2.2.2	Orphan	1
Unknown	1.11111e+42	lineage4.3.3	Orphan	1
Unknown	1.11111e+42	lineage4.8	760	1
Beijing	100111111	lineage2.2.1	Orphan	1
Unknown	1.11111e+42	lineage1.1	Orphan	1
Unknown	1.11111e+42	lineage4.8	1257	1
Unknown	1.11111e+42	lineage4.3.2	2625	1
Unknown	1.11111e+42	lineage4.3.2	2949	1
Unknown	1.11111e+42	lineage4.3.2	3469	1
Unknown	1.11111e+42	lineage4.4.1.2	Orphan	1
Unknown	1.11111e+42	lineage4.3.2	2353	1
Unknown	1.11111e+42	lineage4.5	2230	1
Beijing	1111111	lineage3.1.2	269	1
Unknown	1.11111e+42	lineage4	2230	1
Unknown	1.11111e+42	lineage4.3.3	267	1
Unknown	1.11111e+42	lineage4.1.2.1	Orphan	1
Unknown	1.11111e+42	lineage1.2.2.2	Orphan	1
Unknown	1.11111e+42	lineage4.2.2	1869	1
Unknown	1.11111e+42	lineage4.3.3	Orphan	1
Unknown	1.11111e+42	lineage4.6.5	3808	1
Beijing	1111	lineage2.2.1	Orphan	1
Unknown	1.11111e+42	lineage4.1.1.3	450	1
Unknown	1.11111e+42	lineage4.7	1657	1
Unknown	1.11111e+42	lineage4.8	174	1
Unknown	1.11111e+42	lineage4.1.2.1	174	1
Unknown	1.11e+42	lineage3	588	1
Unknown	1.11e+42	lineage3	2398	1
Unknown	1.11001e+42	lineage2.1	Orphan	1
Unknown	1.1101e+42	lineage4.3.2	3050	1
BOV_2	1.01101e+41	bovis	409	1
Unknown	1.11111e+42	lineage4.5	1884	1
Unknown	1.11111e+42	lineage4.4.2	56	1
Unknown	1.111e+42	lineage4.3.3	3011	1
Unknown	1.11111e+42	lineage4.6.4	1204	1
BOV_2	1.1011e+42	bovis	678	1
Unknown	1.11101e+42	lineage4.3.3	1757	1
Unknown	1.11101e+42	lineage4.3.3	Orphan	1
Unknown	1.11111e+42	lineage4.4.2	1570	1
Unknown	1.11111e+42	lineage4.1.2	1570	1
Unknown	1.11111e+42	lineage2.1	2587	1
Unknown	1.11111e+18	lineage4.2.2.2	4	1
Unknown	1.11111e+18	lineage4.1.2	3178	1
T3	1.11001e+42	lineage4.8	2374	1
Unknown	1.11111e+42	lineage4.1.2.1	237	1
CAS	1.11e+42	lineage3	Orphan	1
T3	1.11111e+42	lineage4.1	37	1
Ural-1	1.11111e+42	lineage4.2.1	2629	1
Unknown	1.11111e+42	lineage1	1083	1
CAS	1.11e+42	lineage3	Orphan	1
T3	1.11111e+42	lineage4.1.3	37	1
T3	1.11111e+42	lineage4.2.2	37	1
Ural-1	1.11111e+42	lineage4.2.1.1	Orphan	1
CAS	1.11e+42	lineage3	3376	1
T3	1.11111e+42	lineage4.7	37	1
Unknown	1.11111e+42	lineage2.1	Orphan	1
BOV_1	1.10001e+42	bovis	663	1
T3	1.11111e+42	lineage4.8.1	37	1
Unknown	1.11111e+42	lineage4.8	1196	1
T3	1.11111e+42	lineage4.9.1	37	1
Unknown	1.11111e+42	lineage4.4	1196	1
CAS	1.11e+42	lineage3.1.2	1980	1
Unknown	1.11111e+42	lineage4.8	124	1
Unknown	1.11111e+42	lineage4.8	Orphan	1
Ural-1	1.11111e+42	lineage4.2.1	Orphan	1
Ural-1	1.11111e+42	lineage4.2.1	1568	1
T3	1.11111e+42	lineage4.2.2	505	1
Ural-1	1.11111e+42	lineage4.2.1.1	2218	1
Ural-1	1.11111e+42	lineage4.5	35	1
T3	1.11011e+42	lineage4.8	2052	1
BOV	1.10111e+42	bovis	Orphan	1
Ural-1	1.11111e+42	lineage4.2.1.1	Orphan	1
T3	1.11111e+42	lineage4.1.2.1	1745	1
T3	1.11111e+42	lineage4.6.5	1745	1
T3	1.11111e+42	lineage4.8	1745	1
T3	1.11111e+42	lineage4.5	1214	1
T3	1.11111e+42	lineage4.8	Orphan	1
T3	1.11111e+42	lineage4.1.2.1	3495	1
T3	1.11111e+42	lineage4.3.3	896	1
Ural-1	1.11111e+42	lineage4.2.1.1	Orphan	1
T3	1.11111e+42	lineage4.5	Orphan	1
T3	1.11111e+42	lineage4.3.3	Orphan	1
T3	1.11111e+42	lineage4.5	2692	1
Ural-1	1.11111e+42	lineage4.2.1.1	1276	1
Ural-1	1.11111e+42	lineage4.2.1.1	2637	1
T3	1.11111e+42	lineage4.6.5	3331	1
Unknown	1.11111e+42	lineage4.1.2.1	Orphan	1
Unknown	1.11111e+42	lineage4.8	1363	1
Unknown	1.11e+18	lineage4.3.3	1262	1
T4	1.11111e+42	lineage4.8	259	1
Beijing	111111111	lineage3.1.2.1	1	1
T5	1.11111e+42	lineage4.2.2	44	1
T5	1.11111e+42	lineage4.4.2	44	1
Unknown	1.11111e+42	lineage4.2.1	46	1
Beijing	111111111	lineage1.1.2	1	1
Unknown	1.11111e+42	lineage2.1	46	1
Unknown	1.11111e+42	lineage1.1.1.1	46	1
Unknown	1.11111e+42	lineage4.5	2041	1
Beijing	111111100	lineage2.2.1	2413	1
Unknown	1.11111e+42	lineage4.8	Orphan	1
T5-Madrid2	1.11111e+42	lineage4.1.2.1	58	1
Unknown	1.11111e+42	lineage4.8	2051	1
Unknown	1.11111e+42	lineage4	773	1
Unknown	1.11111e+42	lineage1.1.1	773	1
Unknown	1.11111e+42	lineage4.1.2.1	3265	1
Unknown	1.11111e+42	lineage4.7	786	1
Turkey	1.11111e+42	lineage4.1.2.1	1785	1
Turkey	1.11111e+42	lineage4.1.2.1	2125	1
Unknown	1.11111e+42	lineage4.6	786	1
Unknown	1.11111e+42	lineage4.1.2.1	3266	1
Unknown	1.11111e+42	lineage1.2.1	602	1
T5	1.11111e+42	lineage4.1.2	44	1
T4-CEU1	1.11e+42	lineage4.1.2	Orphan	1
T4	1.11111e+42	lineage4.3.3	Orphan	1
T4	1.11111e+42	lineage4.1.2.1	Orphan	1
T4	1.11111e+42	lineage4.2.2	40	1
Unknown	1.11111e+42	lineage1.2.2.2	Orphan	1
Unknown	1.11111e+42	lineage1.2.2.1	2027	1
Unknown	1.11111e+42	lineage4.5	775	1
Unknown	1.11111e+42	lineage4.1.2.1	1498	1
BOV_1	1.10101e+42	bovis	594	1
Unknown	1.11111e+42	lineage1.1.1.1	944	1
CAS	1.01e+42	lineage2.2.1	Orphan	1
CAS	1.11e+42	lineage5.1.2	Orphan	1
T4-CEU1	1.11111e+42	lineage4.1.2	1131	1
CAS	1.11e+42	lineage3.1	2148	1
T5	1.01111e+42	lineage4.8	3088	1
T5	1.11111e+42	lineage4.7	Orphan	1
CAS	1.01e+42	lineage3	Orphan	1
CAS	1.01e+42	lineage3	1940	1
T5	1.11111e+42	lineage4	44	1
Unknown	1.11111e+42	lineage4.8	918	1
EAI5	1.11111e+42	lineage1.1.1	1082	1
T1	1.11111e+42	lineage4.4.1.1.1	53	1
LAM3	1.11111e+42	lineage4.3.2.1	2045	1
LAM3	1.11111e+41	lineage4.3.2	1525	1
LAM3	1.11111e+41	lineage4.3.2.1	1525	1
LAM3	1.11111e+41	lineage4.3.2	376	1
LAM3	1e+42	lineage4.4	2624	1
LAM3	1.01011e+42	lineage4.3.2	Orphan	1
LAM3	1.10111e+42	lineage4.3.4.1	580	1
LAM3	1.10111e+42	lineage4.3.2	1293	1
LAM3	1.10111e+42	lineage4.3.2.1	1293	1
LAM3	1.111e+42	lineage4.1.2.1	2275	1
LAM3	1.11101e+42	lineage4.3.2.1	3101	1
LAM3	1.11111e+42	lineage4.4.1.1	2901	1
LAM3	1.11111e+42	lineage4.7	2901	1
LAM3	1.11111e+42	lineage4.3.2.1	1295	1
LAM3	1.11111e+18	lineage4.4.1.1	2287	1
LAM3	1.11111e+42	lineage4.3.2.1	3105	1
LAM3	1.11111e+42	lineage4.3.2.1	Orphan	1
LAM3	1.11111e+42	lineage4.3.2.1	Orphan	1
LAM3	1.11111e+42	lineage4.3.2	1830	1
LAM3	1.11111e+42	lineage4.3.2.1	2284	1
LAM3	1.11111e+42	lineage4.3.2	3154	1
LAM3	1.11111e+42	lineage4.3.2	1841	1
LAM3	1.11111e+42	lineage4.3.2.1	720	1
LAM3	1.11111e+42	lineage4.3.2	1224	1
LAM3	1.11111e+42	lineage4.3.2.1	2402	1
EAI3-IND	1.00111e+42	lineage1.1.2	1977	1
EAI3-IND	1.00111e+42	lineage1.1.2	Orphan	1
LAM3	1.11111e+18	lineage4.6.5	2287	1
LAM2	1.10111e+42	lineage4.3.4.2	17	1
EAI3-IND	1.00111e+42	lineage1.1.2	652	1
LAM11-ZWE	1.11111e+42	lineage4.3.4.2.1	809	1
EAI5	1.11111e+39	lineage1.2.1.2	2096	1
EAI4-VNM	1.11111e+42	lineage1.1.1.1	2450	1
EAI4-VNM	1.11111e+42	lineage1.1.1.1	1571	1
LAM11-ZWE	1.11011e+42	lineage4.3.4.2.1	3295	1
LAM11-ZWE	1.11111e+42	lineage4.3.4.2.1	807	1
LAM11-ZWE	1.11111e+42	lineage4.3.4.2.1	Orphan	1
LAM11-ZWE	1.11111e+42	lineage4.3.4.2.1	2490	1
EAI4-VNM	1.11111e+42	lineage1.1.1.1	2119	1
LAM11-ZWE	1.11111e+42	lineage4.3.4.2.1	Orphan	1
EAI4-VNM	1.1111e+42	lineage1.1.1.1	248	1
EAI4-VNM	1.11011e+42	lineage1.1.1.1	1903	1
LAM11-ZWE	1.11111e+42	lineage4.3.4.2.1	Orphan	1
EAI4-VNM	1.01111e+42	lineage1.1.1.1	Orphan	1
EAI3-IND	1.00111e+42	lineage1.2.1.2.1	Orphan	1
EAI3-IND	1.00111e+42	lineage1.1.2	2909	1
LAM11-ZWE	1.11111e+42	lineage4.3.4.2.1	812	1
EAI3-IND	1.00111e+42	lineage1.1.2	2802	1
LAM11-ZWE	1.11111e+42	lineage4.3.4.2.1	814	1
EAI3-IND	1.00111e+42	lineage1.1.2	865	1
LAM2	1.11111e+38	lineage4	1588	1
LAM2	1.00011e+42	lineage4.3.1	Orphan	1
LAM2	1.00011e+42	lineage4.3.3	Orphan	1
LAM2	1.00111e+42	lineage4.3.4.1	Orphan	1
LAM2	1.1011e+42	lineage4.3.4.1	Orphan	1
LAM2	1.10111e+42	lineage4.3.4.1	Orphan	1
LAM2	1.10111e+42	lineage4.3.4.1	194	1
LAM4	1.01111e+42	lineage4.3.3	3006	1
LAM4	1.111e+42	lineage4.3.3	391	1
LAM1	1.10111e+42	lineage4.3.4.1	Orphan	1
LAM9	1.11111e+42	lineage4.3.1	1933	1
LAM9	1.11111e+42	lineage4.1.1.3.1	1470	1
LAM9	1.11111e+42	lineage4.3.3	1277	1
LAM9	1.11111e+42	lineage4.1.2.1	1800	1
EAI2-Manila	1.10111e+42	lineage1.2.1.2	483	1
EAI2-Manila	1.10111e+42	lineage1.2.1.2	758	1
LAM9	1.11111e+42	lineage4.5	1800	1
LAM9	1.11111e+42	lineage4.3.4.2	2652	1
LAM9	1.11111e+42	lineage4.3.4.2.1	3300	1
LAM9	1.11111e+42	lineage4.3.3	3020	1
LAM9	1.11111e+42	lineage4.3.3	891	1
LAM9	1.11111e+42	lineage4.3.1	933	1
EAI2-Manila	1.10111e+42	lineage1.2.1.2.1	895	1
LAM9	1.11111e+42	lineage4.3.3	1933	1
LAM9	1.11111e+42	lineage4.3	150	1
LAM9	1.11111e+42	lineage4.1.2.1	42	1
EAI2-Manila	1.10111e+42	lineage1.2.1.2.1	2704	1
EAI2-Manila	1.10111e+42	lineage1.2.1.2.1	Orphan	1
EAI2-Manila	1.10111e+42	lineage1.2.1.2.1	Orphan	1
LAM9	1.11111e+42	lineage4.3.4.1	42	1
EAI2-Manila	1.10111e+42	lineage1.2.1	1169	1
EAI2-Manila	1.10111e+42	lineage1.2.1.2.1	1511	1
Manu1	1.11111e+42	lineage4.3.4.1	Orphan	1
Manu1	1.11111e+42	lineage4.1.1.3	100	1
Manu1	1.11111e+42	lineage4.8	100	1
Manu2	1.00011e+42	lineage4.5	Orphan	1
Manu2	1.11111e+42	lineage4.4.1.1	2224	1
LAM9	1.11111e+42	lineage4.3.3	2281	1
EAI2-Manila	1.10111e+42	lineage1.2.1.2	894	1
LAM4	1.11111e+42	lineage4.3.4.2.1	2491	1
LAM6	1.11111e+39	lineage4.3.3	Orphan	1
EAI3-IND	1.00111e+42	lineage1.1.2	Orphan	1
LAM4	1.11111e+42	lineage4.3.3	1530	1
EAI3-IND	1.00111e+42	lineage1.1.2	1983	1
EAI3-IND	1.00111e+42	lineage1.1.2	3771	1
LAM5	1.01111e+42	lineage4.3.4.2	3019	1
LAM5	1.11011e+42	lineage4.3.4	1693	1
LAM5	1.11111e+42	lineage4.6.3	3325	1
EAI3-IND	1.0011e+42	lineage1.1.2	Orphan	1
LAM5	1.11111e+42	lineage4.3.1	216	1
LAM5	1.11111e+42	lineage4.3	2732	1
LAM5	1.11111e+42	lineage4.3.4.2	Orphan	1
LAM5	1.11111e+42	lineage4.9	93	1
EAI3-IND	1e+42	lineage1.1.2	2457	1
LAM9	1.11111e+42	lineage4.3.3	2165	1
EAI3-IND	1.11111e+39	lineage1.1.2	338	1
LAM9	1.11011e+41	lineage4.3.3	Orphan	1
LAM9	1.01111e+42	lineage4.3.3	Orphan	1
LAM9	1.01111e+42	lineage4.3	866	1
LAM9	1.11101e+42	lineage4.3	822	1
LAM9	1.11101e+42	lineage4.3.3	822	1
LAM9	1.11111e+42	lineage4.3.3	30	1
LAM9	1.11111e+42	lineage4.3.1	1536	1
LAM9	1.11111e+42	lineage4.3.3	Orphan	1
EAI2-Nonthaburi	1.10111e+42	lineage1.2.1.2.1	Orphan	1
EAI2-Manila	1.10111e+42	lineage1.2.1.2	1781	1
LAM9	1.11111e+42	lineage4.3.3	803	1
LAM1	1.10111e+42	lineage4.3.3	20	1
LAM1	1.10111e+42	lineage4.3.4.2	2431	1
AFRI	1.11111e+42	lineage5.1.3	Orphan	1
H1	1.11111e+42	lineage4.1.2.1	383	1
H	1.11111e+42	lineage4.1.2.1	837	1
EAI5	1.11111e+42	lineage1.1.1	Orphan	1
H1	1.00011e+42	lineage4.1.2.1	2400	1
H1	1.01111e+42	lineage4.1.2.1	Orphan	1
H1	1.11e+42	lineage4.1.2.1	2623	1
EAI5	1.11101e+42	lineage1.1.1.1	Orphan	1
H1	1.11101e+42	lineage4.1.2.1	3488	1
H1	1.11101e+42	lineage4.1.2.1	3763	1
H1	1.11101e+42	lineage4.1.2.1	143	1
H1	1.1111e+42	lineage4.1.2.1	Orphan	1
EAI5	1.11101e+42	lineage1.1.1	Orphan	1
H1	1.11111e+42	lineage4.1.2.1	1742	1
H1	1.11111e+42	lineage4.1.2.1	3008	1
H	1.11111e+42	lineage4.8	742	1
H1	1.11111e+42	lineage4.1.2.1	609	1
EAI5	1.11011e+42	lineage1.1.1	28	1
H1	1.11111e+42	lineage4.1.2.1	151	1
EAI5	1.11011e+42	lineage1.1.1	2774	1
H1	1.11111e+42	lineage4.1.2.1	571	1
H1	1.11111e+42	lineage4.1.2.1	1328	1
H1	1.11111e+42	lineage4.1.2.1	769	1
EAI5	1.11e+42	lineage1.1.3.2	1062	1
EAI5	1.10111e+42	lineage1.1.1.1	342	1
H1	1.11111e+42	lineage4.1.2.1	1658	1
EAI5	1.10111e+42	lineage1.1.1	912	1
H1	1.11111e+42	lineage4.1.2	2642	1
H	1.11111e+42	lineage4.9	742	1
EAI5	1.11111e+42	lineage1.1.1	Orphan	1
EAI5	1.10111e+42	lineage1.1.1	527	1
EAI5	1.11111e+42	lineage1.1.1.1	776	1
EAI5	1.11111e+42	lineage1.2.2.2	947	1
EAI5	1.11111e+42	lineage1.1.1	934	1
EAI5	1.11111e+42	lineage1.2.2.1	138	1
EAI5	1.11111e+42	lineage1.1.1.1	Orphan	1
EAI5	1.11111e+42	lineage1.1.1	962	1
EAI5	1.11111e+42	lineage1.1.1	2779	1
EAI5	1.11111e+42	lineage1.1.2	236	1
EAI5	1.11111e+42	lineage1.2.1	236	1
EAI5	1.11111e+42	lineage1.2.2.2	236	1
EAI6-BGD1	1.11e+42	lineage1.1.3.2	702	1
EAI6-BGD1	1.11e+42	lineage1.1.3.2	2864	1
EAI5	1.11111e+42	lineage1.2.2.2	3825	1
EAI5	1.11111e+42	lineage1.1.3.1	3809	1
Ethiopian	1.11e+42	lineage7	343	1
EAI5	1.11111e+42	lineage1.1.1	Orphan	1
EAI5	1.11111e+42	lineage4.3.3	3099	1
EAI5	1.11111e+42	lineage1.1.1	Orphan	1
EAI5	1.11111e+42	lineage1.1.1	618	1
EAI6-BGD1	1.11111e+42	lineage1.1.1	591	1
EAI5	1.11111e+42	lineage1.2.2.2	Orphan	1
EAI5	1.11111e+42	lineage1.1.1	Orphan	1
EAI5	1.11111e+42	lineage1.1.1	Orphan	1
EAI7-BGD2	1.11111e+42	lineage1.1.3.1	Orphan	1
EAI8-MDG	1.00111e+42	lineage1.1.2	1263	1
EAI5	1.11111e+42	lineage1.1.1.1	Orphan	1
EAI5	1.11111e+42	lineage1.1.1	Orphan	1
H1	1.11111e+42	lineage4.1.2.1	1205	1
H1	1.11111e+42	lineage4.1.2.1	919	1
LAM1	1.10111e+42	lineage4.3.4.1	195	1
LAM1	1.11111e+38	lineage4.3.4.1	2342	1
H3	1.11111e+42	lineage4.8	50	1
EAI5	1.00111e+42	lineage1.1.2	1875	1
LAM	1.1111e+42	lineage4.3.2	29	1
EAI5	1.00111e+42	lineage1.1.2	Orphan	1
LAM	1.11111e+42	lineage4.3.3	1107	1
EAI5	1.00111e+42	lineage1.2.1.2.1	Orphan	1
LAM	1.11111e+42	lineage4.3.4.2	397	1
EAI5	1.0011e+42	lineage1.1.2	2011	1
LAM-RUS	1.11111e+42	lineage4.3.3	Orphan	1
LAM-RUS	1.11111e+42	lineage4.3.3	2246	1
EAI5	1.00101e+42	lineage1.1.2	1427	1
LAM1	1.11111e+35	lineage4.3.3	1249	1
EAI5	1e+42	lineage1.1.2	3767	1
H3	1.11111e+42	lineage4.5	748	1
LAM1	1.01111e+41	lineage4.3.4.1	3440	1
LAM1	1e+42	lineage4.3.3	961	1
LAM1	1.00011e+42	lineage4.3.4.2	964	1
EAI5	1e+42	lineage1.1.2	Orphan	1
EAI5	1.11111e+41	lineage1.1.3.1	Orphan	1
EAI5	1.11111e+39	lineage1.2.1.2.1	2096	1
LAM1	1.10101e+42	lineage4.3.4.1	729	1
LAM1	1.1011e+42	lineage4.3.4.1	Orphan	1
LAM1	1.10111e+42	lineage4.3.4.1	2539	1
LAM1	1.10111e+42	lineage4.3.4.1	3457	1
LAM1	1.10111e+42	lineage4.3.4.1	2536	1
LAM1	1.10111e+42	lineage4.3.4.2	Orphan	1
EAI5	1.00111e+42	lineage1.1.2	2197	1
H3	1.11111e+42	lineage4.8	390	1
EAI5	1.01111e+42	lineage1.1.1	380	1
H3	1.11111e+42	lineage4.1.2.1	2498	1
EAI5	1.00111e+42	lineage1.1.2	2681	1
EAI5	1.00111e+42	lineage1.1.2	3370	1
H3	1.1111e+42	lineage4.5	2643	1
H3	1.1111e+42	lineage4.5	Orphan	1
H3	1.11111e+42	lineage4.5	Orphan	1
H3	1.11111e+42	lineage4.3.2.1	Orphan	1
H3	1.11111e+42	lineage4.3.2	Orphan	1
H3	1.11111e+42	lineage4.4.1.1	1244	1
H3	1.11111e+42	lineage4.5	2289	1
H3	1.11111e+42	lineage4.9	Orphan	1
H3	1.11111e+42	lineage4.5	2092	1
EAI5	1.00111e+42	lineage1.1.2	1966	1
EAI5	1.00111e+42	lineage1.1.2	Orphan	1
H3	1.11111e+42	lineage4.1.2.1	390	1
H3	1.11111e+42	lineage4.8	1804	1
H3	1.11111e+42	lineage4.3.3	Orphan	1
H3	1.11111e+42	lineage4.5	268	1
H3	1.11111e+42	lineage4.5	511	1
H3	1.11111e+42	lineage4.7	511	1
H3	1.11111e+42	lineage4.5	2090	1
H3	1.11111e+42	lineage4.4.2	316	1
H3	1.11111e+42	lineage4.1.2.1	3797	1
H3	1.11111e+42	lineage4.1.2.1	1085	1
H3	1.11111e+42	lineage4.8	1908	1
H3	1.11111e+42	lineage4.1.2.1	Orphan	1
H3	1.11111e+42	lineage4.5	394	1
Manu2	1.11111e+42	lineage2.2.1	2927	1
Manu2	1.11111e+42	lineage4.2.2	54	1
CAS1-Delhi	1.11e+42	lineage3	Orphan	1
T1	1.11111e+42	lineage4.8	281	1
T1	1.11111e+42	lineage4.8	393	1
CAS1-Delhi	1.11e+42	lineage3.1.2	Orphan	1
CAS1-Delhi	1.11e+42	lineage3	1878	1
T1	1.11111e+42	lineage4.1.2.1	732	1
T1	1.11111e+42	lineage4.8	732	1
T1	1.11111e+42	lineage4.1	118	1
T1	1.11111e+42	lineage4.1.2	118	1
T1	1.11111e+42	lineage4.4.2	118	1
T1	1.11111e+42	lineage4.9	2067	1
T1	1.11111e+42	lineage4	1105	1
T1	1.11111e+42	lineage4.4.2	Orphan	1
T1	1.11111e+42	lineage4.4.2	2285	1
T1	1.11111e+42	lineage4.1.1	Orphan	1
T1	1.11111e+42	lineage4.8	189	1
CAS1-Delhi	1.11e+42	lineage3	289	1
T1	1.11111e+42	lineage4.1.2.1	508	1
T1	1.11111e+42	lineage4.5	508	1
T1	1.11111e+42	lineage4.7	Orphan	1
T1	1.11111e+42	lineage4.8	Orphan	1
T1	1.11111e+42	lineage4.2.2.1	3456	1
T1	1.11111e+42	lineage4.5	2140	1
T1	1.11111e+42	lineage4.8	Orphan	1
T1	1.11111e+42	lineage4.1.3	120	1
T1	1.11111e+42	lineage4.3.3	Orphan	1
T1	1.11111e+42	lineage4.3.3	1144	1
T1	1.11111e+42	lineage4.8	1144	1
T1	1.11111e+42	lineage4.4.2	393	1
EAI5	1.11111e+42	lineage1.1.2	934	1
T1	1.11111e+42	lineage4.3	1494	1
T1	1.11111e+42	lineage4.1.2.1	3490	1
T1	1.11111e+42	lineage4.8	801	1
T1	1.11111e+42	lineage4.9	966	1
T1	1.11111e+42	lineage4.8	2347	1
T1	1.11111e+42	lineage4.8	3812	1
T1	1.11111e+42	lineage4.1.2.1	1223	1
T1	1.11111e+42	lineage4.1.2	1129	1
T1	1.11111e+42	lineage4.8	1129	1
T1	1.11111e+42	lineage4.1.2.1	Orphan	1
T1	1.11111e+42	lineage4.2.2.2	Orphan	1
T1	1.11111e+42	lineage4.2.2	613	1
T1	1.11111e+42	lineage4.8	613	1
T1	1.11111e+42	lineage4.6.2	Orphan	1
T1	1.11111e+42	lineage4.8	Orphan	1
T1	1.11111e+42	lineage4	219	1
T1	1.11111e+42	lineage4.3.3	1444	1
T1	1.11111e+42	lineage4.1.2	366	1
T1	1.11111e+42	lineage4.4.2	917	1
T1	1.11111e+42	lineage4.2.2	Orphan	1
T1	1.11111e+42	lineage4.1.2.1	2886	1
T1	1.11111e+42	lineage4.4	2886	1
T1	1.11111e+42	lineage4.8	1073	1
T1	1.11111e+42	lineage4.4.2	131	1
CAS1-Delhi	1.11e+42	lineage3	2783	1
CAS1-Delhi	1.11e+42	lineage3	1968	1
T1	1.11111e+42	lineage4.4.2	444	1
T1	1.11111e+42	lineage4.8	1565	1
CAS1-Delhi	1.11e+42	lineage3.1	25	1
T1	1.11111e+42	lineage4.3.3	453	1
T1	1.11111e+42	lineage4.3.3	251	1
T1	1.11111e+42	lineage4.1.2	521	1
CAS1-Delhi	1.11e+42	lineage3.1.2	357	1
T1	1.11111e+42	lineage4.8	2026	1
T1	1.11111e+42	lineage4.1.2.1	519	1
T1	1.11111e+42	lineage4.8	519	1
CAS1-Delhi	1.11e+42	lineage3.1	3111	1
T1	1.11111e+42	lineage4.2.2	172	1
T1	1.11111e+42	lineage4.5	172	1
CAS1-Delhi	1.11e+42	lineage3	3111	1
T1	1.11111e+42	lineage4	241	1
CAS1-Delhi	1.11e+42	lineage3	2683	1
T1	1.11111e+42	lineage4.1.2.1	520	1
T1	1.11111e+42	lineage4.4.2	243	1
T1	1.11111e+42	lineage4	51	1
CAS1-Delhi	1.11e+42	lineage3	Orphan	1
T1	1.11111e+42	lineage4.6	51	1
T1	1.11111e+42	lineage4.6.1.2	51	1
CAS1-Delhi	1.11e+42	lineage3	1344	1
T1	1.11111e+42	lineage4.8	1583	1
T1	1.11111e+42	lineage4.1.2.1	612	1
T1	1.11111e+42	lineage4.5	628	1
T1	1.11111e+42	lineage4.9	522	1
CAS1-Delhi	1.11e+42	lineage3.1.2	2621	1
T1	1.11111e+42	lineage4.1.1.3	53	1
CAS1-Delhi	1.11e+42	lineage3	Orphan	1
T1	1.11111e+42	lineage4.2	53	1
CAS1-Delhi	1.11e+42	lineage3	1437	1
T1	1.11111e+42	lineage4.9	462	1
T1	1.11111e+42	lineage4.2.2	462	1
CAS1-Delhi	1.11e+42	lineage3	Orphan	1
CAS1-Delhi	1.11e+42	lineage3.1	3264	1
T1	1.11111e+42	lineage4.3.3	291	1
T1	1.11111e+42	lineage4.5	291	1
T1	1.11111e+42	lineage4.8	291	1
CAS1-Delhi	1.11e+42	lineage3	704	1
T1	1.11111e+42	lineage4.5	86	1
CAS1-Delhi	1.11e+42	lineage3	2147	1
T1	1.11111e+42	lineage4.8	Orphan	1
T1	1.11111e+42	lineage4.9	Orphan	1
T1	1.11111e+42	lineage4.3.4.2.1	Orphan	1
T1	1.11111e+42	lineage4	455	1
T1	1.11111e+42	lineage4.8	455	1
T1	1.11111e+42	lineage4.6.2	373	1
T1	1.11111e+42	lineage4.9	276	1
CAS1-Delhi	1.11e+42	lineage3	2167	1
T1	1.11111e+42	lineage4.5	2037	1
CAS1-Delhi	1.11e+42	lineage3	3264	1
T1	1.11111e+42	lineage4.2.2	1060	1
T1	1.11111e+42	lineage4.5	123	1
T1	1.11111e+42	lineage4.8	123	1
T1	1.11111e+42	lineage4.2.2	1626	1
T1	1.11111e+42	lineage4.1.2.1	2978	1
T1	1.11111e+42	lineage4.7	516	1
T1	1.11111e+42	lineage4.8	516	1
T1	1.11111e+42	lineage4.8	1905	1
T1	1.11111e+42	lineage4.8	2557	1
T1	1.11111e+42	lineage4.8	277	1
T1	1.11111e+42	lineage4	2309	1
T1	1.11111e+42	lineage4.1.2.1	Orphan	1
Manu3	1.10111e+42	lineage4.1.2.1	Orphan	1
T	1.11111e+42	lineage4	893	1
T	1.11101e+42	lineage4.4.2	1361	1
EAI1-SOM	1.11111e+42	lineage1.2.2.2	1404	1
T	1.11111e+42	lineage4.1.2	Orphan	1
T	1.11111e+42	lineage4.6.3	Orphan	1
T	1.11111e+42	lineage4.5	2409	1
T	1.11111e+42	lineage4.1.2	Orphan	1
EAI1-SOM	1.11111e+42	lineage1.1.1	1404	1
EAI1-SOM	1.11111e+42	lineage1.1.1	735	1
T	1.11111e+42	lineage4.5	73	1
EAI1-SOM	1.11111e+42	lineage1.1.1	Orphan	1
T	1.11111e+42	lineage4.6.3	73	1
EAI1-SOM	1.11111e+42	lineage1.2.2.2	3297	1
T	1.11111e+42	lineage4.8	893	1
T	1.11111e+39	lineage4.9	751	1
T	1.11111e+42	lineage4.4.2	1077	1
T	1.11111e+42	lineage4.6.1.2	1077	1
T	1.11111e+42	lineage4.3.3	573	1
EAI1-SOM	1.11111e+42	lineage1.2.2.2	Orphan	1
T	1.11111e+42	lineage4.7	928	1
EAI1-SOM	1.11111e+42	lineage1.2.2.2	722	1
T	1.11111e+42	lineage4.1.2.1	2025	1
T	1.11111e+42	lineage4.8.1	2025	1
T	1.11111e+42	lineage4.5	240	1
EAI1-SOM	1.11111e+42	lineage1.2.2.2	Orphan	1
T	1.11111e+42	lineage4.5	78	1
EAI1-SOM	1.11111e+42	lineage1.2.2.2	1435	1
T	1.01111e+42	lineage4.1.2	3204	1
EAI1-SOM	1.11111e+42	lineage1.2.2.2	1313	1
T-H37Rv	1.11111e+42	lineage4.4.2	1647	1
EAI2-Manila	1.01111e+41	lineage1.2.1.2.1	1775	1
EAI2-Manila	1.10111e+42	lineage1.2.1.2.1	1170	1
Manu3	1.11111e+42	lineage4.8	1378	1
EAI2-Manila	1.10111e+42	lineage1.2.1.2.1	1478	1
S	1.01111e+42	lineage4.4.1.1	1211	1
S	1.10111e+42	lineage4.4.1.1	789	1
S	1.11001e+42	lineage4.4.1.1	363	1
S	1.11011e+42	lineage4.4.1.1.1	707	1
S	1.111e+42	lineage4.4.1.1	2270	1
S	1.11111e+42	lineage4.8	156	1
S	1.11111e+42	lineage4.4.1.1	88	1
S	1.11111e+42	lineage4.4.1.1	1296	1
EAI2-Manila	1.101e+42	lineage1.2.1.2	2099	1
EAI2	1.10111e+42	lineage1.2.1.2.1	2083	1
T	1.11111e+22	lineage4.8	258	1
S	1.11111e+42	lineage4.4.1.1.1	2653	1
S	1.11111e+42	lineage4.4.1.1	1915	1
S	1.11111e+42	lineage4.4.1.1	2179	1
S	1.11111e+42	lineage4.4.1.1	1063	1
S	1.11111e+42	lineage4.4.1.1	Orphan	1
EAI1-SOM	1.11111e+42	lineage1.2.2.2	1801	1
EAI1-SOM	1.11111e+42	lineage1.1.1	1801	1
EAI1-SOM	1.11111e+42	lineage1.2.2.2	Orphan	1
S	1.11111e+42	lineage4.4.1.1	1356	1
EAI1-SOM	1.11111e+42	lineage1.1.1	745	1
S	1.11111e+42	lineage4.2.2.2	34	1
EAI1-SOM	1.11111e+42	lineage1.1.1	459	1
T-H37Rv	1.11111e+42	lineage4.8	Orphan	1
T-H37Rv	1.11111e+42	lineage4.1.2	451	1
T1	1.1111e+42	lineage4.9	1122	1
T1	1.11101e+42	lineage4.1.2.1	364	1
T1	1.11e+42	lineage4.1	Orphan	1
T1	1.11e+42	lineage4.8	3303	1
T1	1.11e+42	lineage4.1.2.1	1560	1
T1	1.11001e+42	lineage4.8.1	358	1
T1	1.11001e+42	lineage4.9	358	1
T1	1.11011e+42	lineage4.6	1877	1
T1	1.11011e+42	lineage4	205	1
CAS2	1.11e+42	lineage3.1.2.1	1978	1
T1	1.111e+42	lineage4.5	2272	1
CAS2	1.11e+42	lineage3.1.2.1	2373	1
T1	1.11101e+42	lineage4.4.1.2	Orphan	1
T1	1.11101e+42	lineage4.5	1221	1
T1	1.11101e+42	lineage4.8	364	1
T1	1.10111e+42	lineage4.9	196	1
T1	1.11101e+42	lineage4.1.2.1	Orphan	1
CAS2	1.11e+42	lineage3	2373	1
CAS2	1.11e+42	lineage3	3368	1
CAS2	1.01e+42	lineage1.1.3	Orphan	1
CAS1-Kili	1.11e+42	lineage3.1.1	Orphan	1
T1	1.1111e+42	lineage4	434	1
T1	1.1111e+42	lineage4.1.2.1	3227	1
T1	1.1111e+42	lineage4.5	2208	1
T1	1.1111e+42	lineage4.8	2754	1
CAS1-Delhi	1.11e+42	lineage3.1.1	26	1
T1	1.1111e+42	lineage4.1.3	1122	1
T1	1.1111e+42	lineage4.4.2	1122	1
T1	1.11e+42	lineage4.8	344	1
CAS2	1.11e+42	lineage3	288	1
EAI1-SOM	1.11011e+42	lineage1.2.2.1	711	1
Cameroon	1.11111e+42	lineage4.9	61	1
T-H37Rv	1.11111e+42	lineage4.5	451	1
EAI1-SOM	1.11001e+42	lineage1.1.1	1316	1
EAI1-SOM	1.11e+42	lineage1.2.2.2	Orphan	1
EAI1-SOM	1.10111e+42	lineage1.1.1	529	1
T-tuscany	1.11111e+42	lineage4.3.3	1737	1
T1	1.11111e+31	lineage4.2.2.2	Orphan	1
T1	1.11111e+40	lineage4.1.2.1	191	1
T1	1.11111e+40	lineage4.8	191	1
T1	1.11111e+41	lineage4.2.2	2905	1
T1	1.11111e+41	lineage4.9	7	1
EAI	1.11111e+42	lineage1.1.3.1	Orphan	1
T1	1.00001e+42	lineage4.9	Orphan	1
Cameroon	1.11111e+42	lineage4.8	61	1
T1	1.10111e+42	lineage4.1.2	196	1
T1	1.00111e+42	lineage4.2	804	1
T1	1.01111e+42	lineage4.8	Orphan	1
T1	1.01111e+42	lineage4	334	1
T1	1.01111e+42	lineage4.1.2	334	1
Cameroon	1.11111e+42	lineage4.6	403	1
Cameroon	1.11111e+42	lineage4.4.1.1	1783	1
Cameroon	1e+42	lineage4.6.2.2	852	1
T1	1.10001e+42	lineage4.8	3819	1
T1	1.10011e+42	lineage4.1.2.1	285	1
T1	1.10011e+42	lineage4.5	285	1
T1	1.10011e+42	lineage4.9	285	1
T1	1.10111e+42	lineage4.1.2.1	1683	1
Manu2	1.11111e+42	lineage4.3.4.2.1	2927	1

## Sheet: supp_table_2
Family group	Family	N samples	N sublineages	Main sublineages (%)	Western Pacific	Europe	Africa	Americas	Eastern Mediterranean	South-East Asia
T	T1-RUS2	29	1	4.8 (100.0)	0	0.2	0	0	0	0
H	H1	472	2	4.1.2.1 (99.6); 4.2.2 (0.4)	0.5	3.8	0.7	1.7	0.4	0.1
LAM	LAM9	545	10	4.3.4.2 (41.3); 4.3.3 (37.8); 4.3.1 (7.5); 4.3.1.1 (5.1); 4.3 (3.9); 4.9 (3.1); 4.5 (0.6); 4.1.2.1 (0.4); 4.1.1.3.1 (0.2); 4.3.4.1 (0.2)	0.5	3.1	1.7	2.8	2.7	0.3
X	X2	274	1	4.1.1.1 (100.0)	0	1.3	1.1	2.4	0	0.2
EAI	EAI4-VNM	242	2	1.1.1.1 (98.8); 1.2.2.2 (1.2)	6	0.1	0	0.2	0	0.4
LAM	LAM12-Madrid1	9	1	4.3.2 (100.0)	0	0.1	0	0	0	0
LAM	LAM6	78	2	4.3.3 (93.6); 4.3.4.2 (6.4)	0	0.4	0.3	0.3	0.8	0.1
EAI	EAI2-Nonthaburi	124	1	1.2.1.2.1 (100.0)	0.1	0.2	0	0.2	0	5.6
EAI	EAI6-BGD1	239	6	1.1.3.2 (52.3); 1.1.3.1 (15.1); 1.2.1.1 (14.6); 1.1.3.3 (10.5); 1.1.3 (7.1); 1.1.1 (0.4)	0	0.5	2	0.1	0.4	2.7
T	T	223	13	4.1.2 (43.0); 4.8 (13.9); 4.4.1.2 (9.4); 4.2.2 (8.1); 4.6.1.2 (7.6); 4.4 (4.9); 4.1.2.1 (4.0); 4.5 (3.1); 4.4.2 (3.1); 4.1.3 (1.3); 4.9 (0.4); 4.6.3 (0.4); 4.8.1 (0.4)	1	0.6	1.7	0.1	0	0.3
AFRI	AFRI_2	87	5	5.1.1 (62.1); 5.1.2 (13.8); 5.1.3 (9.2); 5.1 (8.0); 5.1.4 (6.9)	0	0.1	1.3	0	0	0
CAS	CAS2	86	3	3.1.2.1 (79.1); 3.1.2 (19.8); 3 (1.2)	0	0.6	0.1	0	1.1	0.7
EAI	EAI3-IND	283	1	1.1.2 (100.0)	0.1	1.2	0.1	0.4	1.1	7
Beijing	Beijing	7167	8	2.2.1 (84.1); 2.2.1.1 (9.2); 2.2.2 (5.8); 2.2.1.2 (0.5); 3.1.2 (0.1); 3 (0.1); 3.1.2.1 (0.0); 1.1.2 (0.0)	69.2	23.1	20.3	14.8	15.2	46
LAM	LAM11-ZWE	850	1	4.3.4.2.1 (100.0)	0	0.7	13.7	0.1	0	0
LAM	LAM4	284	3	4.3.3 (64.4); 4.3.4.2 (34.5); 4.3.1 (1.1)	0	1	3	0.6	0.8	0
H	H	23	3	4.5 (91.3); 4.8 (4.3); 4.9 (4.3)	0.3	0	0	0.1	0	0.2
X	X3	234	2	4.1.1.3 (87.2); 4.1.1 (12.8)	0.1	0.5	2.2	1.4	0.4	0.1
T	T-tuscany	8	1	4.3.3 (100.0)	0	0	0	0.1	0	0
Cameroon	Cameroon	149	3	4.6.2.2 (98.7); 4.9 (0.7); 4.8 (0.7)	0.1	1.2	0.4	0	0.4	0
LAM	LAM5	83	3	4.3.4.2 (81.9); 4.1.2 (16.9); 4.9 (1.2)	0	0.1	0.2	2	0	0
Ural	Ural-2	85	1	4.5 (100.0)	0.1	0.6	0	0.1	3	0
Manu	Manu_ancestor	38	1	2.1 (100.0)	0.6	0	0	0	0.4	0.9
Unknown	Unknown	1002	48	4.3.3 (13.0); 4.1.2.1 (10.3); 4.4.1.1 (10.3); 4.7 (7.5); 4.8 (6.5); 3 (6.0); 2.1 (5.1); 4.3.2 (5.0); 4.6.1.1 (4.0); 1.2.1.2.1 (2.6); 4.1.4 (2.5); 4.3.4.2.1 (2.0); 7 (1.9); 5.2 (1.8); 1.1.1.1 (1.7); 1.1.1 (1.6); 4.3.1 (1.5); 4.6.3 (1.5); 4.9 (1.4); 4.1.1.2 (1.3); 4.5 (1.1); 5.1.5 (1.0); 4.4.2 (1.0); 3.1.2 (0.8); 4.3.2.1 (0.8); 5.1.4 (0.8); 6.3.1 (0.7); 4.6.5 (0.6); 4.2.1 (0.6); 1.1.2 (0.6); 4.2.1.…	1.9	4.6	4.5	6.7	1.9	1.6
T	T-H37Rv	43	7	4.9 (30.2); 4.8 (23.3); 4.7 (18.6); 4.2.2.2 (11.6); 4.1.2.1 (11.6); 4.5 (2.3); 4.1.2 (2.3)	0	0.3	0.2	0	0.8	0.2
T	T5-Madrid2	22	2	4.7 (95.5); 4.1.2.1 (4.5)	0	0.1	0	0.3	0	0
LAM	LAM8	6	2	4.3.3 (50.0); 4.3 (50.0)	0	0	0	0	0	0.1
Bovis	BOV_3	132	1	bovis (100.0)	0	0	0	4.4	0	0
EAI	EAI2-Manila	430	3	1.2.1.2.1 (87.2); 1.2.1.2 (12.6); 1.2.1 (0.2)	3.5	0.9	0	6.4	0.4	1
AFRI	AFRI_3	15	2	5.1 (53.3); 5.3 (46.7)	0	0	0.2	0	0	0
T	T2-Uganda	39	1	4.6.1.1 (100.0)	0	0.1	0.4	0	0.4	0
LAM	LAM2	59	2	4.3.4.1 (98.3); 4.3.4.2 (1.7)	0.3	0.2	0.2	0.6	0	0
T	T5	285	11	4.8.2 (36.1); 4.4.1.2 (30.5); 4.7 (20.7); 4.1.2.1 (5.3); 4.1 (3.5); 4.5 (1.8); 4.8 (0.7); 4.2.2 (0.4); 4 (0.4); 4.1.2 (0.4); 4.4.2 (0.4)	0	1.5	0.4	3	0	0.3
T	T1	3306	27	4.8 (36.2); 4.1.2.1 (25.0); 4.5 (5.8); 4.9 (4.0); 4.1.2 (3.8); 4 (3.0); 4.8.1 (2.7); 4.2.2 (2.6); 4.7 (2.5); 4.4.2 (2.2); 4.9.1 (2.0); 4.2.2.2 (1.9); 4.3.3 (1.8); 4.1.3 (1.5); 4.1.1.3.1 (1.1); 4.1.1.3 (1.1); 4.8.3 (0.6); 4.4.1.2 (0.5); 4.6 (0.3); 4.6.2 (0.3); 4.4 (0.3); 4.2.2.1 (0.2); 4.3 (0.2); 4.1 (0.2); 4.2 (0.1); 4.6.1.2 (0.0); 4.4.1.1.1 (0.0)	8.5	18	7.2	20.1	18.2	7
Bovis	BOV_1	48	1	bovis (100.0)	0	0.5	0.1	0	0.4	0
EAI	EAI5	412	9	1.1.1 (44.2); 1.1.2 (26.0); 1.1.1.1 (10.9); 1.2.2.2 (7.5); 1.1 (3.4); 1.2.1.2.1 (2.9); 1.1.3.2 (2.9); 1.2.2.1 (1.9); 1.2.1 (0.2)	1.5	0.6	0.9	0.3	0.8	12.7
T	T2	374	16	4.6.1.2 (28.6); 4.8 (21.4); 4.4.2 (18.7); 4.1.2.1 (10.2); 4.2.2 (3.5); 4.6 (3.5); 4.6.4 (3.2); 4.9 (2.4); 4 (2.1); 4.2.2.2 (1.9); 4.3.3 (1.3); 4.5 (0.8); 4.6.1 (0.8); 4.1.2 (0.8); 4.7 (0.5); 4.6.2 (0.3)	2.2	1.3	1.8	1.4	0.4	0.5
Ural	Ural-1	329	6	4.2.1 (51.7); 4.2.1.1 (47.1); 4.4.2 (0.3); 4.5 (0.3); 4.8 (0.3); 4.1.2.1 (0.3)	0.1	2.4	0	3.6	1.1	0.1
LAM	LAM-RUS	117	2	4.3.3 (98.3); 4.1.2 (1.7)	0.1	1	0.2	0.1	0	0
CAS	CAS	213	7	3 (66.2); 3.1.2.2 (17.4); 3.1.2 (4.7); 3.1.2.1 (3.8); 3.1 (3.3); 3.1.1 (2.3); 3.1.3 (2.3)	0	1.9	0.1	0.1	2.3	0.4
S	S	709	8	4.4.1.1 (69.3); 4.4.1.1.1 (24.0); 4.8 (3.2); 4.6.1.2 (1.4); 4.9 (1.0); 4.2.2 (0.6); 4.1.2.1 (0.4); 4.2.2.2 (0.1)	0.3	2.8	6.4	2.2	0	0.1
CAS	CAS1-Delhi	1671	5	3 (92.9); 3.1.2 (5.1); 3.1 (1.3); 3.1.3 (0.7); 3.1.1 (0.1)	0.5	10.2	2.3	3	37.9	5.5
T	T3	158	15	4.8 (43.7); 4.5 (13.3); 4.1.2.1 (13.3); 4.2.2.2 (7.6); 4.6.5 (6.3); 4.4 (4.4); 4.6.3 (3.2); 4.9 (2.5); 4.1.2 (1.9); 4.2.2 (0.6); 4.1.3 (0.6); 4.9.1 (0.6); 4.7 (0.6); 4.8.1 (0.6); 4.1 (0.6)	1	0.7	0.4	0.2	0.4	0.9
LAM	LAM3	816	2	4.3.2.1 (75.6); 4.3.2 (24.4)	0	0.8	11.5	1.7	0	0
T	T4	51	6	4.8 (76.5); 4.1.2 (7.8); 4.1.2.1 (5.9); 4.5 (3.9); 4.8.1 (3.9); 4.2.2 (2.0)	0.1	0.4	0.1	0.1	0	0
EAI	EAI8-MDG	28	1	1.1.2 (100.0)	0	0.2	0	0	1.5	0
T	T4-CEU1	211	1	4.1.2 (100.0)	0	0.1	2.8	1.3	0	0
EAI	EAI7-BGD2	13	1	1.1.3.1 (100.0)	0	0.1	0	0.1	0	0.1
Turkey	Turkey	82	1	4.2.2.1 (100.0)	0	0.9	0	0	0.4	0
Atypic	ATYPIC	41	7	2.2.1 (31.7); 4.4.1.1 (22.0); 4.3.3 (17.1); 1.1.1 (14.6); 3 (7.3); 2.2.2 (4.9); 2.1 (2.4)	0.2	0.1	0	0.1	0.4	0.7
Ethiopian	Ethiopian	25	1	7 (100.0)	0	0	0.4	0	0.4	0
H	H3	61	5	4.5 (54.1); 4.3.3 (29.5); 4.1.2.1 (13.1); 4.7 (1.6); 4.8 (1.6)	0.6	0.2	0	0.6	0	0.3
CAS	CAS1-Kili	517	1	3.1.1 (100.0)	0	3.4	2.7	0.2	2.3	0
Bovis	BOV_2	49	1	bovis (100.0)	0	0.5	0	0	0	0
EAI	EAI1-SOM	284	3	1.2.2.2 (62.7); 1.2.2.1 (22.9); 1.1.1 (14.4)	0.3	0.8	2	0	0	3.9
LAM	LAM	263	4	4.3.3 (58.2); 4.3.2.1 (34.6); 4.4.2 (5.3); 4.3.4.1 (1.9)	0.3	0.1	2.2	4.1	0	0
LAM	LAM1	324	3	4.3.4.1 (58.0); 4.3.4.2 (40.1); 4.3.3 (1.9)	0	2.2	1.4	1.5	0	0
X	X1	427	10	4.1.1.3 (39.6); 4.1.1.3.1 (33.5); 4.1.1.2 (13.3); 4.1.1 (4.7); 4.1 (3.7); 4.1.2.1 (3.0); 4.6.1.2 (1.2); 4.8 (0.5); 4.7 (0.2); 4.1.3 (0.2)	0.1	1.8	1.7	2.6	0.4	0.1
EAI	EAI	6	1	1.2.2.2 (100.0)	0	0.1	0	0	0	0
Manu	Manu3	59	1	3.1.3 (100.0)	0	0.3	0	0.1	1.5	0
AFRI	AFRI_1	71	10	6.3.1 (38.0); 6.1.1 (14.1); 6.2.1 (12.7); 6.2.2 (11.3); 6.3.3 (8.5); 6.2.3 (7.0); 6.3.2 (2.8); 6.1.2 (2.8); 6 (1.4); 6.1.3 (1.4)	0	0.2	0.8	0	0	0
T	T3-ETH	80	2	4.2.2.2 (97.5); 4.8 (2.5)	0	0.7	0	0	1.5	0
H	H2	271	2	4.1.2.1.1 (86.3); 4.1.2.1 (13.7)	0	0.3	0.1	8	0.4	0.1

## Sheet: supp_table_3
Family	Bovis	Lineage1	Lineage2	Lineage3	Lineage4	Lineage5	Lineage6	Lineage7	All
AFRI	0	0	0	0	0	102	71	0	173
Atypic	0	6	16	3	16	0	0	0	41
Beijing	0	1	7147	19	0	0	0	0	7167
Bovis	229	0	0	0	0	0	0	0	229
CAS	0	0	0	2487	0	0	0	0	2487
Cameroon	0	0	0	0	149	0	0	0	149
EAI	0	2061	0	0	0	0	0	0	2061
Ethiopian	0	0	0	0	0	0	0	25	25
H	0	0	0	0	827	0	0	0	827
LAM	0	0	0	0	3434	0	0	0	3434
Manu	0	0	38	59	0	0	0	0	97
S	0	0	0	0	709	0	0	0	709
T	0	0	0	0	4829	0	0	0	4829
Turkey	0	0	0	0	82	0	0	0	82
Unknown	0	77	51	74	733	41	7	19	1002
Ural	0	0	0	0	414	0	0	0	414
X	0	0	0	0	935	0	0	0	935
All	229	2145	7252	2642	12128	143	78	44	24661

## Sheet: supp_table_4
Lineage	Spoligotype	SIT	Family	N	Percentage
lineage3.1.1	'1110000110111111111000000000000000011111111	21	CAS1-Kili	509	98.5
lineage4.3.4.2.1	'1111111111111111111100001100001100001111111	59	LAM11-ZWE	427	50.2
lineage1.2.1.2	'1101111111111111111001111111000010111111111	19	EAI2-Manila	392	91.2
lineage4.1.2.1	'0000000000000000000000001000000100001111111	2	H2	271	100
lineage1.1.2	'1001111111111111111111111111000010110001111	11	EAI3-IND	247	87.3
lineage4.1.1.1	'1111111111111111101111111111111100001100001	137	X2	203	74.1
lineage1.1.1.1	'1111111111111111111111111001000010111111111	139	EAI4-VNM	193	79.8
lineage4.1.2	'1111111111111111110111001111111100001001111	39	T4-CEU1	175	82.9
lineage4.1.1.3	'1110000000001111101111111111111100001111111	92	X3	158	67.5
lineage4.2.1	'1111111001111111111111111111000100001111111	262	Ural-1	156	47.4
lineage1.2.1.2.1	'1101111000000000000000000111000010111111111	89	EAI2-nonthaburi	124	100
lineage1.1.3.2	'1110000001111111111111001111000010111111111	129	EAI6-BGD1	118	49.4
lineage4.3.3	'1111111111111111111000001111011100001110111	1355	LAM	116	44.1
lineage4.3.2.1	'1111111100011111111100001111011100001111111	1624	LAM	91	34.6
lineage4.4.1.2	'1111111111110000111111011111111100001111111	214	T5	87	30.5
bovis	'1101000000000010111111111111111111111100000	479	BOV_3	83	62.9
lineage4.5	'1011111111111111111111111111000100001111111	127	Ural-2	69	81.2
lineage3.1.3	'1110000111111111111111001111111110001111111	1950	Manu3	59	100
lineage4.3.4.2	'1111111111111111111100001111111100001000000	1106	LAM4	59	20.8
lineage4.2.2.1	'1111111111111111111000001001111100001111111	41	Turkey	52	63.4
	1=spacer present; 0=spacer absent
